# Supplementary material for: Structures of α-galactosaminidases from the CAZy GH114 family and homologs defining a new GH191 family of glycosidases
Source: Acta Crystallogr D Struct Biol. 2025 Apr 15;81(Pt 5):234–51. doi: 10.1107/S2059798325002864 (PMC12054363; doi:10.1107/S2059798325002864)
Supplement: Supplementary file 2 [file d-81-00234-sup2.zip]

Archive with 2 entries (2 files):
- c2221_3h_k_l_refmac7.mtz
- c2221_3h_k_l_refmac7.pdb
