# Supplementary material for: Structures of α-galactosaminidases from the CAZy GH114 family and homologs defining a new GH191 family of glycosidases
Source: Acta Crystallogr D Struct Biol. 2025 Apr 15;81(Pt 5):234–51. doi: 10.1107/S2059798325002864 (PMC12054363; doi:10.1107/S2059798325002864)
Supplement: Supplementary file 2 [file d-81-00234-sup2.zip › c2221_3h_k_l_refmac7.pdb]

HEADER    ----                                    19-JUN-20   xxxx              
TITLE     ---                                                                   
COMPND    ---
REMARK   3
REMARK   3 REFINEMENT.
REMARK   3   PROGRAM     : REFMAC 5.8.0258   
REMARK   3   AUTHORS     : MURSHUDOV,SKUBAK,LEBEDEV,PANNU,
REMARK   3                 STEINER,NICHOLLS,WINN,LONG,VAGIN
REMARK   3
REMARK   3    REFINEMENT TARGET : MAXIMUM LIKELIHOOD
REMARK   3
REMARK   3  DATA USED IN REFINEMENT.
REMARK   3   RESOLUTION RANGE HIGH (ANGSTROMS) :   1.78
REMARK   3   RESOLUTION RANGE LOW  (ANGSTROMS) :  46.37
REMARK   3   DATA CUTOFF            (SIGMA(F)) : NONE
REMARK   3   COMPLETENESS FOR RANGE        (%) :  34.03
REMARK   3   NUMBER OF REFLECTIONS             :   45979
REMARK   3
REMARK   3  FIT TO DATA USED IN REFINEMENT.
REMARK   3   CROSS-VALIDATION METHOD          : THROUGHOUT
REMARK   3   FREE R VALUE TEST SET SELECTION  : RANDOM
REMARK   3   R VALUE     (WORKING + TEST SET) : 0.17901
REMARK   3   R VALUE            (WORKING SET) :  0.17730
REMARK   3   FREE R VALUE                     :  0.21029
REMARK   3   FREE R VALUE TEST SET SIZE   (%) :  5.2
REMARK   3   FREE R VALUE TEST SET COUNT      :  2528
REMARK   3
REMARK   3  FIT IN THE HIGHEST RESOLUTION BIN.
REMARK   3   TOTAL NUMBER OF BINS USED           :      20
REMARK   3   BIN RESOLUTION RANGE HIGH           :    1.780
REMARK   3   BIN RESOLUTION RANGE LOW            :    1.826
REMARK   3   REFLECTION IN BIN     (WORKING SET) :     3375
REMARK   3   BIN COMPLETENESS (WORKING+TEST) (%) :    34.13
REMARK   3   BIN R VALUE           (WORKING SET) :    0.304
REMARK   3   BIN FREE R VALUE SET COUNT          :      181
REMARK   3   BIN FREE R VALUE                    :    0.335
REMARK   3
REMARK   3  NUMBER OF NON-HYDROGEN ATOMS USED IN REFINEMENT.
REMARK   3   ALL ATOMS                :     9561
REMARK   3
REMARK   3  B VALUES.
REMARK   3   FROM WILSON PLOT           (A**2) : NULL
REMARK   3   MEAN B VALUE      (OVERALL, A**2) :  17.841
REMARK   3   OVERALL ANISOTROPIC B VALUE.
REMARK   3    B11 (A**2) :     1.50
REMARK   3    B22 (A**2) :     0.68
REMARK   3    B33 (A**2) :    -2.19
REMARK   3    B12 (A**2) :    -0.00
REMARK   3    B13 (A**2) :    -0.00
REMARK   3    B23 (A**2) :     0.00
REMARK   3
REMARK   3  ESTIMATED OVERALL COORDINATE ERROR.
REMARK   3   ESU BASED ON R VALUE                            (A):   0.512
REMARK   3   ESU BASED ON FREE R VALUE                       (A):   0.249
REMARK   3   ESU BASED ON MAXIMUM LIKELIHOOD                 (A):   0.110
REMARK   3   ESU FOR B VALUES BASED ON MAXIMUM LIKELIHOOD (A**2):   3.611
REMARK   3
REMARK   3 CORRELATION COEFFICIENTS.
REMARK   3   CORRELATION COEFFICIENT FO-FC      :   0.956
REMARK   3   CORRELATION COEFFICIENT FO-FC FREE :   0.936
REMARK   3
REMARK   3  RMS DEVIATIONS FROM IDEAL VALUES        COUNT    RMS    WEIGHT
REMARK   3   BOND LENGTHS REFINED ATOMS        (A):  8850 ; 0.009 ; 0.013
REMARK   3   BOND LENGTHS OTHERS               (A):  7956 ; 0.001 ; 0.017
REMARK   3   BOND ANGLES REFINED ATOMS   (DEGREES): 12097 ; 1.487 ; 1.644
REMARK   3   BOND ANGLES OTHERS          (DEGREES): 18386 ; 1.409 ; 1.577
REMARK   3   TORSION ANGLES, PERIOD 1    (DEGREES):  1098 ; 6.697 ; 5.000
REMARK   3   TORSION ANGLES, PERIOD 2    (DEGREES):   495 ;32.881 ;21.919
REMARK   3   TORSION ANGLES, PERIOD 3    (DEGREES):  1344 ;13.304 ;15.000
REMARK   3   TORSION ANGLES, PERIOD 4    (DEGREES):    68 ;17.656 ;15.000
REMARK   3   CHIRAL-CENTER RESTRAINTS       (A**3):  1119 ; 0.073 ; 0.200
REMARK   3   GENERAL PLANES REFINED ATOMS      (A): 10163 ; 0.008 ; 0.020
REMARK   3   GENERAL PLANES OTHERS             (A):  1981 ; 0.002 ; 0.020
REMARK   3
REMARK   3  ISOTROPIC THERMAL FACTOR RESTRAINTS.     COUNT   RMS    WEIGHT
REMARK   3   MAIN-CHAIN BOND REFINED ATOMS  (A**2):  4380 ; 1.410 ; 1.791
REMARK   3   MAIN-CHAIN BOND OTHER ATOMS    (A**2):  4379 ; 1.409 ; 1.791
REMARK   3   MAIN-CHAIN ANGLE REFINED ATOMS (A**2):  5479 ; 2.125 ; 2.682
REMARK   3   MAIN-CHAIN ANGLE OTHER ATOMS (A**2)  :  5480 ; 2.124 ; 2.682
REMARK   3   SIDE-CHAIN BOND REFINED ATOMS  (A**2):  4470 ; 1.702 ; 1.969
REMARK   3   SIDE-CHAIN BOND OTHER ATOMS  (A**2)  :  4463 ; 1.700 ; 1.968
REMARK   3   SIDE-CHAIN ANGLE OTHER ATOMS (A**2)  :  6610 ; 2.632 ; 2.896
REMARK   3   LONG RANGE B REFINED ATOMS (A**2)    : 10754 ; 4.022 ;21.911
REMARK   3   LONG RANGE B OTHER ATOMS (A**2)      : 10723 ; 4.000 ;21.881
REMARK   3
REMARK   3  NCS RESTRAINTS STATISTICS
REMARK   3   NCS TYPE: LOCAL
REMARK   3   NUMBER OF DIFFERENT NCS PAIRS  :   6
REMARK   3  GROUP  CHAIN1    RANGE     CHAIN2     RANGE    COUNT RMS  WEIGHT
REMARK   3    1     A    29    300       B    29    300    9708  0.00  0.05
REMARK   3    2     A    29    300       C    29    300    9705  0.01  0.05
REMARK   3    3     A    29    300       D    29    300    9391  0.07  0.05
REMARK   3    4     B    29    300       C    29    300    9707  0.02  0.05
REMARK   3    5     B    29    300       D    29    300    9385  0.08  0.05
REMARK   3    6     C    29    300       D    29    300    9384  0.07  0.05
REMARK   3
REMARK   3  TWIN DETAILS
REMARK   3   NUMBER OF TWIN DOMAINS  : NULL
REMARK   3
REMARK   3
REMARK   3  TLS DETAILS
REMARK   3   NUMBER OF TLS GROUPS  : NULL
REMARK   3
REMARK   3
REMARK   3  BULK SOLVENT MODELLING.
REMARK   3   METHOD USED :  MASK
REMARK   3   PARAMETERS FOR MASK CALCULATION
REMARK   3   VDW PROBE RADIUS   :   1.20
REMARK   3   ION PROBE RADIUS   :   0.80
REMARK   3   SHRINKAGE RADIUS   :   0.80
REMARK   3
REMARK   3  OTHER REFINEMENT REMARKS:
REMARK   3  HYDROGENS HAVE BEEN ADDED IN THE RIDING POSITIONS
REMARK   3  U VALUES      : REFINED INDIVIDUALLY
REMARK   3
SSBOND   1 CYS A  233    CYS A  238
SSBOND   2 CYS B  233    CYS B  238
SSBOND   3 CYS C  233    CYS C  238
SSBOND   4 CYS D  233    CYS D  238
CRYST1  125.520  185.324  128.391  90.00  90.00  90.00 C 2 2 21                 
SCALE1      0.007967  0.000000  0.000000        0.00000                         
SCALE2      0.000000  0.005396  0.000000        0.00000                         
SCALE3      0.000000  0.000000  0.007789        0.00000                         
ATOM      1  N   GLN A  29      13.674  23.489  29.451  1.00 38.68           N
ATOM      2  CA  GLN A  29      13.084  22.642  28.366  1.00 34.64           C
ATOM      3  CB  GLN A  29      13.111  21.143  28.709  1.00 34.30           C
ATOM      4  CG  GLN A  29      14.477  20.501  28.493  1.00 34.93           C
ATOM      5  CD  GLN A  29      14.459  18.989  28.449  1.00 37.67           C
ATOM      6  OE1 GLN A  29      14.449  18.306  29.474  1.00 40.20           O
ATOM      7  NE2 GLN A  29      14.517  18.447  27.247  1.00 29.46           N
ATOM      8  C   GLN A  29      11.632  23.060  28.117  1.00 32.09           C
ATOM      9  O   GLN A  29      10.918  23.371  29.082  1.00 29.58           O
ATOM     10  N   VAL A  30      11.194  22.994  26.863  1.00 27.39           N
ATOM     11  CA  VAL A  30       9.752  23.075  26.517  1.00 26.63           C
ATOM     12  CB  VAL A  30       9.506  23.104  25.000  1.00 26.92           C
ATOM     13  CG1 VAL A  30       8.004  23.103  24.695  1.00 26.26           C
ATOM     14  CG2 VAL A  30      10.212  24.276  24.320  1.00 27.57           C
ATOM     15  C   VAL A  30       9.066  21.872  27.158  1.00 28.98           C
ATOM     16  O   VAL A  30       9.458  20.733  26.928  1.00 27.77           O
ATOM     17  N   PRO A  31       8.007  22.081  27.964  1.00 26.48           N
ATOM     18  CA  PRO A  31       7.240  20.971  28.517  1.00 26.86           C
ATOM     19  CB  PRO A  31       6.134  21.660  29.327  1.00 30.02           C
ATOM     20  CG  PRO A  31       6.741  23.007  29.666  1.00 30.82           C
ATOM     21  CD  PRO A  31       7.537  23.393  28.440  1.00 29.76           C
ATOM     22  C   PRO A  31       6.608  20.100  27.427  1.00 26.72           C
ATOM     23  O   PRO A  31       6.249  20.651  26.371  1.00 25.47           O
ATOM     24  N   TRP A  32       6.488  18.795  27.704  1.00 23.60           N
ATOM     25  CA  TRP A  32       5.842  17.795  26.817  1.00 23.07           C
ATOM     26  CB  TRP A  32       5.631  16.465  27.543  1.00 22.46           C
ATOM     27  CG  TRP A  32       5.193  15.331  26.666  1.00 19.50           C
ATOM     28  CD1 TRP A  32       3.982  14.709  26.663  1.00 19.35           C
ATOM     29  NE1 TRP A  32       3.974  13.681  25.761  1.00 20.07           N
ATOM     30  CE2 TRP A  32       5.195  13.633  25.135  1.00 18.56           C
ATOM     31  CD2 TRP A  32       6.002  14.643  25.694  1.00 17.96           C
ATOM     32  CE3 TRP A  32       7.316  14.803  25.237  1.00 18.22           C
ATOM     33  CZ3 TRP A  32       7.779  13.943  24.260  1.00 16.82           C
ATOM     34  CH2 TRP A  32       6.967  12.943  23.730  1.00 17.11           C
ATOM     35  CZ2 TRP A  32       5.671  12.763  24.163  1.00 18.15           C
ATOM     36  C   TRP A  32       4.514  18.335  26.296  1.00 24.67           C
ATOM     37  O   TRP A  32       4.313  18.296  25.081  1.00 23.88           O
ATOM     38  N   SER A  33       3.672  18.883  27.186  1.00 25.66           N
ATOM     39  CA  SER A  33       2.302  19.360  26.870  1.00 26.16           C
ATOM     40  CB  SER A  33       1.532  19.695  28.132  1.00 28.63           C
ATOM     41  OG  SER A  33       2.215  20.731  28.830  1.00 31.53           O
ATOM     42  C   SER A  33       2.322  20.583  25.935  1.00 22.89           C
ATOM     43  O   SER A  33       1.277  20.869  25.361  1.00 26.77           O
ATOM     44  N  AASN A  34       3.452  21.280  25.797  0.50 21.62           N
ATOM     45  N  BASN A  34       3.451  21.277  25.789  0.50 21.99           N
ATOM     46  CA AASN A  34       3.523  22.495  24.940  0.50 21.92           C
ATOM     47  CA BASN A  34       3.540  22.510  24.956  0.50 22.53           C
ATOM     48  CB AASN A  34       3.993  23.743  25.688  0.50 21.21           C
ATOM     49  CB BASN A  34       4.030  23.699  25.793  0.50 22.12           C
ATOM     50  CG AASN A  34       3.477  24.964  24.957  0.50 20.89           C
ATOM     51  CG BASN A  34       3.235  23.820  27.072  0.50 22.38           C
ATOM     52  OD1AASN A  34       2.311  24.997  24.559  0.50 20.37           O
ATOM     53  OD1BASN A  34       2.015  23.672  27.059  0.50 22.49           O
ATOM     54  ND2AASN A  34       4.349  25.919  24.686  0.50 20.49           N
ATOM     55  ND2BASN A  34       3.911  24.032  28.186  0.50 22.05           N
ATOM     56  C  AASN A  34       4.428  22.281  23.722  0.50 20.99           C
ATOM     57  C  BASN A  34       4.428  22.285  23.724  0.50 21.32           C
ATOM     58  O  AASN A  34       4.754  23.275  23.072  0.50 21.55           O
ATOM     59  O  BASN A  34       4.754  23.276  23.071  0.50 21.90           O
ATOM     60  N   VAL A  35       4.785  21.042  23.383  1.00 20.11           N
ATOM     61  CA  VAL A  35       5.580  20.761  22.146  1.00 18.78           C
ATOM     62  CB  VAL A  35       6.093  19.311  22.097  1.00 18.90           C
ATOM     63  CG1 VAL A  35       6.571  18.918  20.706  1.00 17.89           C
ATOM     64  CG2 VAL A  35       7.199  19.100  23.130  1.00 18.64           C
ATOM     65  C   VAL A  35       4.699  21.118  20.945  1.00 17.99           C
ATOM     66  O   VAL A  35       3.599  20.557  20.821  1.00 18.12           O
ATOM     67  N   LYS A  36       5.162  22.026  20.096  1.00 18.90           N
ATOM     68  CA  LYS A  36       4.392  22.535  18.937  1.00 20.57           C
ATOM     69  CB  LYS A  36       4.041  24.009  19.135  1.00 24.03           C
ATOM     70  CG  LYS A  36       3.088  24.292  20.286  1.00 27.81           C
ATOM     71  CD  LYS A  36       1.719  23.719  20.093  1.00 32.86           C
ATOM     72  CE  LYS A  36       0.665  24.396  20.955  1.00 37.13           C
ATOM     73  NZ  LYS A  36      -0.692  24.037  20.474  1.00 36.66           N
ATOM     74  C   LYS A  36       5.169  22.372  17.623  1.00 18.58           C
ATOM     75  O   LYS A  36       4.593  22.708  16.583  1.00 18.14           O
ATOM     76  N   SER A  37       6.410  21.898  17.675  1.00 16.65           N
ATOM     77  CA  SER A  37       7.270  21.704  16.482  1.00 17.27           C
ATOM     78  CB  SER A  37       7.922  23.002  16.102  1.00 16.53           C
ATOM     79  OG  SER A  37       8.807  23.410  17.134  1.00 16.31           O
ATOM     80  C   SER A  37       8.289  20.625  16.798  1.00 17.26           C
ATOM     81  O   SER A  37       8.647  20.471  17.981  1.00 15.86           O
ATOM     82  N   PHE A  38       8.744  19.897  15.785  1.00 16.05           N
ATOM     83  CA  PHE A  38       9.819  18.901  15.976  1.00 15.12           C
ATOM     84  CB  PHE A  38       9.249  17.564  16.460  1.00 14.01           C
ATOM     85  CG  PHE A  38       8.573  16.735  15.398  1.00 13.54           C
ATOM     86  CD1 PHE A  38       7.279  17.037  14.988  1.00 13.41           C
ATOM     87  CE1 PHE A  38       6.652  16.271  14.021  1.00 13.59           C
ATOM     88  CZ  PHE A  38       7.298  15.210  13.432  1.00 13.29           C
ATOM     89  CD2 PHE A  38       9.217  15.666  14.797  1.00 12.93           C
ATOM     90  CE2 PHE A  38       8.584  14.904  13.828  1.00 12.70           C
ATOM     91  C   PHE A  38      10.594  18.747  14.680  1.00 15.43           C
ATOM     92  O   PHE A  38      10.079  19.032  13.594  1.00 13.77           O
ATOM     93  N   THR A  39      11.850  18.371  14.815  1.00 14.50           N
ATOM     94  CA  THR A  39      12.659  17.874  13.685  1.00 14.68           C
ATOM     95  CB  THR A  39      13.837  18.807  13.372  1.00 15.17           C
ATOM     96  OG1 THR A  39      14.429  18.311  12.161  1.00 14.96           O
ATOM     97  CG2 THR A  39      14.848  18.879  14.495  1.00 15.51           C
ATOM     98  C   THR A  39      13.052  16.423  13.970  1.00 15.37           C
ATOM     99  O   THR A  39      12.807  15.894  15.066  1.00 15.24           O
ATOM    100  N   TYR A  40      13.590  15.769  12.954  1.00 16.96           N
ATOM    101  CA  TYR A  40      13.620  14.303  12.837  1.00 15.73           C
ATOM    102  CB  TYR A  40      12.234  13.835  12.387  1.00 16.05           C
ATOM    103  CG  TYR A  40      11.978  12.359  12.272  1.00 16.31           C
ATOM    104  CD1 TYR A  40      12.836  11.395  12.795  1.00 16.02           C
ATOM    105  CE1 TYR A  40      12.540  10.049  12.693  1.00 16.34           C
ATOM    106  CZ  TYR A  40      11.367   9.633  12.079  1.00 17.07           C
ATOM    107  OH  TYR A  40      11.076   8.293  11.982  1.00 15.91           O
ATOM    108  CE2 TYR A  40      10.480  10.577  11.586  1.00 16.72           C
ATOM    109  CD2 TYR A  40      10.784  11.925  11.696  1.00 17.00           C
ATOM    110  C   TYR A  40      14.742  13.989  11.853  1.00 15.75           C
ATOM    111  O   TYR A  40      14.578  14.221  10.643  1.00 15.80           O
ATOM    112  N   GLN A  41      15.885  13.562  12.374  1.00 15.84           N
ATOM    113  CA  GLN A  41      17.048  13.221  11.533  1.00 16.20           C
ATOM    114  CB  GLN A  41      18.037  14.377  11.457  1.00 16.87           C
ATOM    115  CG  GLN A  41      19.222  14.084  10.565  1.00 16.93           C
ATOM    116  CD  GLN A  41      20.176  15.250  10.444  1.00 16.56           C
ATOM    117  OE1 GLN A  41      19.886  16.352  10.894  1.00 17.37           O
ATOM    118  NE2 GLN A  41      21.327  15.015   9.826  1.00 16.26           N
ATOM    119  C   GLN A  41      17.728  11.990  12.113  1.00 16.31           C
ATOM    120  O   GLN A  41      18.071  12.023  13.295  1.00 14.88           O
ATOM    121  N   LEU A  42      17.876  10.959  11.278  1.00 15.77           N
ATOM    122  CA  LEU A  42      18.374   9.639  11.696  1.00 15.92           C
ATOM    123  CB  LEU A  42      17.408   8.563  11.205  1.00 16.88           C
ATOM    124  CG  LEU A  42      15.990   8.648  11.765  1.00 17.27           C
ATOM    125  CD1 LEU A  42      15.227   7.400  11.391  1.00 16.89           C
ATOM    126  CD2 LEU A  42      15.973   8.847  13.280  1.00 17.62           C
ATOM    127  C   LEU A  42      19.781   9.387  11.138  1.00 16.01           C
ATOM    128  O   LEU A  42      20.402   8.425  11.604  1.00 16.22           O
ATOM    129  N   THR A  43      20.294  10.198  10.210  1.00 16.35           N
ATOM    130  CA  THR A  43      21.590   9.875   9.560  1.00 18.99           C
ATOM    131  CB  THR A  43      21.366   8.849   8.435  1.00 20.81           C
ATOM    132  OG1 THR A  43      22.647   8.312   8.108  1.00 24.68           O
ATOM    133  CG2 THR A  43      20.694   9.448   7.224  1.00 19.97           C
ATOM    134  C   THR A  43      22.249  11.154   9.038  1.00 18.36           C
ATOM    135  O   THR A  43      21.579  12.211   9.022  1.00 18.06           O
ATOM    136  N   ASN A  44      23.492  11.048   8.554  1.00 19.45           N
ATOM    137  CA  ASN A  44      24.212  12.178   7.907  1.00 18.74           C
ATOM    138  CB  ASN A  44      23.492  12.616   6.636  1.00 19.72           C
ATOM    139  CG  ASN A  44      24.318  13.528   5.762  1.00 23.03           C
ATOM    140  OD1 ASN A  44      25.539  13.404   5.704  1.00 24.15           O
ATOM    141  ND2 ASN A  44      23.651  14.437   5.064  1.00 25.25           N
ATOM    142  C   ASN A  44      24.348  13.338   8.912  1.00 18.33           C
ATOM    143  O   ASN A  44      24.143  14.513   8.539  1.00 19.27           O
ATOM    144  N   TYR A  45      24.623  13.025  10.174  1.00 18.35           N
ATOM    145  CA  TYR A  45      24.964  14.039  11.204  1.00 17.96           C
ATOM    146  CB  TYR A  45      25.057  13.409  12.592  1.00 17.49           C
ATOM    147  CG  TYR A  45      23.783  12.729  13.025  1.00 18.40           C
ATOM    148  CD1 TYR A  45      22.629  13.460  13.250  1.00 18.44           C
ATOM    149  CE1 TYR A  45      21.446  12.838  13.620  1.00 19.12           C
ATOM    150  CZ  TYR A  45      21.406  11.465  13.775  1.00 18.08           C
ATOM    151  OH  TYR A  45      20.242  10.836  14.105  1.00 18.45           O
ATOM    152  CE2 TYR A  45      22.545  10.721  13.522  1.00 19.16           C
ATOM    153  CD2 TYR A  45      23.722  11.360  13.163  1.00 18.21           C
ATOM    154  C   TYR A  45      26.316  14.630  10.794  1.00 19.61           C
ATOM    155  O   TYR A  45      27.274  13.882  10.638  1.00 19.07           O
ATOM    156  N   PRO A  46      26.431  15.953  10.564  1.00 19.30           N
ATOM    157  CA  PRO A  46      27.690  16.522  10.085  1.00 20.25           C
ATOM    158  CB  PRO A  46      27.363  18.015   9.844  1.00 20.58           C
ATOM    159  CG  PRO A  46      25.861  18.045   9.736  1.00 21.55           C
ATOM    160  CD  PRO A  46      25.384  16.983  10.720  1.00 19.71           C
ATOM    161  C   PRO A  46      28.780  16.320  11.150  1.00 20.37           C
ATOM    162  O   PRO A  46      28.542  16.643  12.322  1.00 19.50           O
ATOM    163  N   GLN A  47      29.903  15.728  10.715  1.00 19.94           N
ATOM    164  CA  GLN A  47      31.083  15.375  11.541  1.00 20.00           C
ATOM    165  CB  GLN A  47      31.780  16.634  12.061  1.00 21.32           C
ATOM    166  CG  GLN A  47      32.413  17.472  10.951  1.00 22.48           C
ATOM    167  CD  GLN A  47      31.369  18.283  10.229  1.00 22.80           C
ATOM    168  OE1 GLN A  47      30.661  19.090  10.831  1.00 23.92           O
ATOM    169  NE2 GLN A  47      31.247  18.051   8.930  1.00 22.80           N
ATOM    170  C   GLN A  47      30.636  14.448  12.676  1.00 19.46           C
ATOM    171  O   GLN A  47      31.347  14.354  13.672  1.00 19.19           O
ATOM    172  N   GLY A  48      29.533  13.737  12.459  1.00 18.28           N
ATOM    173  CA  GLY A  48      28.939  12.805  13.432  1.00 18.82           C
ATOM    174  C   GLY A  48      28.374  13.525  14.644  1.00 17.83           C
ATOM    175  O   GLY A  48      28.224  12.856  15.676  1.00 18.21           O
ATOM    176  N   LYS A  49      28.019  14.800  14.521  1.00 17.85           N
ATOM    177  CA  LYS A  49      27.617  15.649  15.669  1.00 19.31           C
ATOM    178  CB  LYS A  49      28.658  16.738  15.906  1.00 21.52           C
ATOM    179  CG  LYS A  49      29.949  16.218  16.537  1.00 24.88           C
ATOM    180  CD  LYS A  49      30.960  17.283  16.882  1.00 28.23           C
ATOM    181  CE  LYS A  49      31.461  17.987  15.648  1.00 32.30           C
ATOM    182  NZ  LYS A  49      32.467  19.026  15.975  1.00 36.67           N
ATOM    183  C   LYS A  49      26.210  16.228  15.481  1.00 18.71           C
ATOM    184  O   LYS A  49      25.711  16.258  14.348  1.00 17.57           O
ATOM    185  N   LEU A  50      25.630  16.706  16.580  1.00 18.57           N
ATOM    186  CA  LEU A  50      24.224  17.179  16.640  1.00 19.61           C
ATOM    187  CB  LEU A  50      23.605  16.612  17.927  1.00 19.35           C
ATOM    188  CG  LEU A  50      23.462  15.094  17.961  1.00 19.51           C
ATOM    189  CD1 LEU A  50      22.991  14.621  19.345  1.00 20.03           C
ATOM    190  CD2 LEU A  50      22.501  14.625  16.860  1.00 20.50           C
ATOM    191  C   LEU A  50      24.147  18.715  16.596  1.00 19.70           C
ATOM    192  O   LEU A  50      23.043  19.254  16.853  1.00 18.00           O
ATOM    193  N   ASP A  51      25.227  19.403  16.180  1.00 20.32           N
ATOM    194  CA  ASP A  51      25.337  20.886  16.308  1.00 20.18           C
ATOM    195  CB  ASP A  51      26.733  21.410  15.949  1.00 20.48           C
ATOM    196  CG  ASP A  51      27.836  20.916  16.870  1.00 21.61           C
ATOM    197  OD1 ASP A  51      27.549  20.097  17.748  1.00 20.35           O
ATOM    198  OD2 ASP A  51      28.989  21.356  16.688  1.00 21.01           O
ATOM    199  C   ASP A  51      24.235  21.591  15.489  1.00 20.44           C
ATOM    200  O   ASP A  51      23.624  22.552  16.017  1.00 19.16           O
ATOM    201  N   ALA A  52      23.942  21.131  14.269  1.00 21.04           N
ATOM    202  CA  ALA A  52      22.892  21.746  13.423  1.00 20.48           C
ATOM    203  CB  ALA A  52      22.956  21.188  12.028  1.00 21.29           C
ATOM    204  C   ALA A  52      21.518  21.529  14.072  1.00 19.23           C
ATOM    205  O   ALA A  52      20.681  22.460  14.086  1.00 18.73           O
ATOM    206  N   ILE A  53      21.289  20.354  14.652  1.00 20.20           N
ATOM    207  CA  ILE A  53      19.997  20.061  15.343  1.00 20.21           C
ATOM    208  CB  ILE A  53      19.854  18.553  15.615  1.00 20.75           C
ATOM    209  CG1 ILE A  53      19.786  17.781  14.288  1.00 21.30           C
ATOM    210  CG2 ILE A  53      18.629  18.286  16.475  1.00 21.39           C
ATOM    211  CD1 ILE A  53      20.133  16.343  14.402  1.00 22.03           C
ATOM    212  C   ILE A  53      19.913  20.957  16.587  1.00 20.42           C
ATOM    213  O   ILE A  53      18.859  21.587  16.795  1.00 19.77           O
ATOM    214  N   ALA A  54      21.001  21.058  17.360  1.00 21.40           N
ATOM    215  CA  ALA A  54      21.057  21.882  18.594  1.00 20.44           C
ATOM    216  CB  ALA A  54      22.424  21.818  19.229  1.00 21.15           C
ATOM    217  C   ALA A  54      20.678  23.332  18.260  1.00 23.09           C
ATOM    218  O   ALA A  54      19.884  23.942  19.044  1.00 24.72           O
ATOM    219  N   ALA A  55      21.200  23.863  17.148  1.00 22.38           N
ATOM    220  CA  ALA A  55      21.030  25.275  16.740  1.00 23.02           C
ATOM    221  CB  ALA A  55      22.054  25.686  15.718  1.00 22.17           C
ATOM    222  C   ALA A  55      19.622  25.528  16.197  1.00 25.07           C
ATOM    223  O   ALA A  55      19.248  26.704  16.189  1.00 25.89           O
ATOM    224  N   SER A  56      18.915  24.504  15.696  1.00 23.38           N
ATOM    225  CA  SER A  56      17.561  24.660  15.093  1.00 24.84           C
ATOM    226  CB  SER A  56      17.114  23.385  14.425  1.00 24.60           C
ATOM    227  OG  SER A  56      16.749  22.396  15.387  1.00 23.51           O
ATOM    228  C   SER A  56      16.580  25.119  16.186  1.00 26.02           C
ATOM    229  O   SER A  56      16.900  24.967  17.379  1.00 26.18           O
ATOM    230  N  ALYS A  57      15.407  25.634  15.814  0.50 24.64           N
ATOM    231  N  BLYS A  57      15.407  25.637  15.814  0.50 25.86           N
ATOM    232  CA ALYS A  57      14.481  26.306  16.778  0.50 24.05           C
ATOM    233  CA BLYS A  57      14.483  26.304  16.785  0.50 25.97           C
ATOM    234  CB ALYS A  57      14.078  27.670  16.198  0.50 25.90           C
ATOM    235  CB BLYS A  57      14.050  27.670  16.233  0.50 29.52           C
ATOM    236  CG ALYS A  57      15.153  28.751  16.287  0.50 25.22           C
ATOM    237  CG BLYS A  57      13.411  28.585  17.275  0.50 30.73           C
ATOM    238  CD ALYS A  57      15.848  28.851  17.651  0.50 27.25           C
ATOM    239  CD BLYS A  57      12.794  29.868  16.722  0.50 32.45           C
ATOM    240  CE ALYS A  57      15.574  30.183  18.358  0.50 27.58           C
ATOM    241  CE BLYS A  57      12.002  30.628  17.766  0.50 33.34           C
ATOM    242  NZ ALYS A  57      16.600  31.196  17.981  0.50 28.75           N
ATOM    243  NZ BLYS A  57      10.701  31.113  17.241  0.50 35.68           N
ATOM    244  C  ALYS A  57      13.269  25.419  17.140  0.50 23.91           C
ATOM    245  C  BLYS A  57      13.269  25.418  17.142  0.50 24.98           C
ATOM    246  O  ALYS A  57      12.306  25.938  17.762  0.50 22.51           O
ATOM    247  O  BLYS A  57      12.306  25.937  17.761  0.50 23.51           O
ATOM    248  N   PHE A  58      13.332  24.119  16.846  1.00 22.30           N
ATOM    249  CA  PHE A  58      12.252  23.139  17.069  1.00 20.77           C
ATOM    250  CB  PHE A  58      12.534  21.878  16.244  1.00 19.97           C
ATOM    251  CG  PHE A  58      12.489  22.095  14.755  1.00 18.85           C
ATOM    252  CD1 PHE A  58      11.281  22.106  14.087  1.00 18.47           C
ATOM    253  CE1 PHE A  58      11.220  22.324  12.722  1.00 19.77           C
ATOM    254  CZ  PHE A  58      12.381  22.537  12.011  1.00 20.51           C
ATOM    255  CD2 PHE A  58      13.652  22.329  14.034  1.00 19.75           C
ATOM    256  CE2 PHE A  58      13.589  22.569  12.670  1.00 19.54           C
ATOM    257  C   PHE A  58      12.166  22.826  18.566  1.00 19.41           C
ATOM    258  O   PHE A  58      13.217  22.832  19.262  1.00 19.07           O
ATOM    259  N   ASP A  59      10.958  22.540  19.042  1.00 20.35           N
ATOM    260  CA  ASP A  59      10.688  22.151  20.455  1.00 19.90           C
ATOM    261  CB  ASP A  59       9.189  22.219  20.744  1.00 21.06           C
ATOM    262  CG  ASP A  59       8.655  23.635  20.734  1.00 23.02           C
ATOM    263  OD1 ASP A  59       9.480  24.569  20.796  1.00 22.19           O
ATOM    264  OD2 ASP A  59       7.430  23.781  20.634  1.00 22.46           O
ATOM    265  C   ASP A  59      11.201  20.736  20.764  1.00 17.69           C
ATOM    266  O   ASP A  59      11.386  20.407  21.936  1.00 17.34           O
ATOM    267  N   LEU A  60      11.368  19.887  19.759  1.00 16.24           N
ATOM    268  CA  LEU A  60      11.639  18.454  19.977  1.00 15.83           C
ATOM    269  CB  LEU A  60      10.315  17.679  20.114  1.00 16.20           C
ATOM    270  CG  LEU A  60      10.453  16.190  20.432  1.00 16.70           C
ATOM    271  CD1 LEU A  60       9.256  15.690  21.233  1.00 18.34           C
ATOM    272  CD2 LEU A  60      10.599  15.359  19.168  1.00 16.11           C
ATOM    273  C   LEU A  60      12.469  17.969  18.798  1.00 15.98           C
ATOM    274  O   LEU A  60      12.218  18.421  17.678  1.00 16.58           O
ATOM    275  N   ALA A  61      13.446  17.120  19.073  1.00 16.33           N
ATOM    276  CA  ALA A  61      14.260  16.424  18.050  1.00 16.00           C
ATOM    277  CB  ALA A  61      15.694  16.882  18.075  1.00 15.77           C
ATOM    278  C   ALA A  61      14.159  14.918  18.257  1.00 15.98           C
ATOM    279  O   ALA A  61      14.236  14.452  19.412  1.00 14.64           O
ATOM    280  N   ILE A  62      13.940  14.202  17.155  1.00 15.17           N
ATOM    281  CA  ILE A  62      14.075  12.731  17.078  1.00 14.34           C
ATOM    282  CB  ILE A  62      12.905  12.077  16.334  1.00 15.15           C
ATOM    283  CG1 ILE A  62      11.540  12.445  16.923  1.00 16.29           C
ATOM    284  CG2 ILE A  62      13.118  10.576  16.284  1.00 14.35           C
ATOM    285  CD1 ILE A  62      10.376  12.208  15.973  1.00 16.21           C
ATOM    286  C   ILE A  62      15.406  12.447  16.382  1.00 13.95           C
ATOM    287  O   ILE A  62      15.610  12.867  15.224  1.00 14.12           O
ATOM    288  N   VAL A  63      16.302  11.770  17.070  1.00 13.76           N
ATOM    289  CA  VAL A  63      17.622  11.349  16.542  1.00 14.11           C
ATOM    290  CB  VAL A  63      18.733  12.288  17.064  1.00 15.54           C
ATOM    291  CG1 VAL A  63      18.504  13.710  16.600  1.00 16.39           C
ATOM    292  CG2 VAL A  63      18.876  12.240  18.573  1.00 14.81           C
ATOM    293  C   VAL A  63      17.865   9.897  16.935  1.00 14.41           C
ATOM    294  O   VAL A  63      17.197   9.389  17.879  1.00 13.40           O
ATOM    295  N   GLU A  64      18.766   9.217  16.215  1.00 15.04           N
ATOM    296  CA  GLU A  64      19.180   7.854  16.612  1.00 16.24           C
ATOM    297  CB  GLU A  64      20.044   7.191  15.540  1.00 17.22           C
ATOM    298  CG  GLU A  64      19.262   6.626  14.360  1.00 18.27           C
ATOM    299  CD  GLU A  64      19.480   5.133  14.103  1.00 21.61           C
ATOM    300  OE1 GLU A  64      19.635   4.370  15.076  1.00 22.45           O
ATOM    301  OE2 GLU A  64      19.466   4.726  12.937  1.00 23.74           O
ATOM    302  C   GLU A  64      19.930   7.920  17.945  1.00 15.47           C
ATOM    303  O   GLU A  64      20.381   9.011  18.336  1.00 15.47           O
ATOM    304  N   LEU A  65      20.012   6.781  18.642  1.00 14.86           N
ATOM    305  CA  LEU A  65      20.926   6.598  19.786  1.00 14.71           C
ATOM    306  CB  LEU A  65      20.760   5.196  20.357  1.00 14.84           C
ATOM    307  CG  LEU A  65      19.457   4.923  21.097  1.00 14.90           C
ATOM    308  CD1 LEU A  65      19.316   3.436  21.358  1.00 15.87           C
ATOM    309  CD2 LEU A  65      19.407   5.695  22.412  1.00 15.34           C
ATOM    310  C   LEU A  65      22.373   6.804  19.340  1.00 14.88           C
ATOM    311  O   LEU A  65      23.199   7.097  20.236  1.00 15.22           O
ATOM    312  N   VAL A  66      22.665   6.621  18.039  1.00 14.29           N
ATOM    313  CA  VAL A  66      24.040   6.434  17.502  1.00 15.73           C
ATOM    314  CB  VAL A  66      24.269   4.984  17.066  1.00 15.32           C
ATOM    315  CG1 VAL A  66      24.334   4.068  18.286  1.00 15.37           C
ATOM    316  CG2 VAL A  66      23.188   4.520  16.082  1.00 15.76           C
ATOM    317  C   VAL A  66      24.290   7.409  16.352  1.00 16.02           C
ATOM    318  O   VAL A  66      23.356   7.751  15.616  1.00 16.86           O
ATOM    319  N   ARG A  67      25.524   7.875  16.243  1.00 15.88           N
ATOM    320  CA  ARG A  67      25.910   8.923  15.270  1.00 16.60           C
ATOM    321  CB  ARG A  67      27.144   9.649  15.809  1.00 15.93           C
ATOM    322  CG  ARG A  67      28.456   8.882  15.646  1.00 16.13           C
ATOM    323  CD  ARG A  67      29.587   9.599  16.345  1.00 16.26           C
ATOM    324  NE  ARG A  67      29.512   9.573  17.796  1.00 16.89           N
ATOM    325  CZ  ARG A  67      29.265  10.619  18.594  1.00 15.09           C
ATOM    326  NH1 ARG A  67      28.993  11.819  18.104  1.00 16.50           N
ATOM    327  NH2 ARG A  67      29.224  10.447  19.891  1.00 16.47           N
ATOM    328  C   ARG A  67      26.186   8.303  13.904  1.00 16.76           C
ATOM    329  O   ARG A  67      26.327   9.061  12.922  1.00 18.14           O
ATOM    330  N   ASP A  68      26.254   6.990  13.837  1.00 17.54           N
ATOM    331  CA  ASP A  68      26.866   6.260  12.697  1.00 18.23           C
ATOM    332  CB  ASP A  68      28.265   5.800  13.088  1.00 18.41           C
ATOM    333  CG  ASP A  68      28.321   4.864  14.286  1.00 18.28           C
ATOM    334  OD1 ASP A  68      27.253   4.523  14.839  1.00 16.18           O
ATOM    335  OD2 ASP A  68      29.458   4.509  14.674  1.00 19.23           O
ATOM    336  C   ASP A  68      25.983   5.097  12.249  1.00 19.53           C
ATOM    337  O   ASP A  68      26.484   4.260  11.503  1.00 20.46           O
ATOM    338  N   GLY A  69      24.732   5.040  12.704  1.00 19.69           N
ATOM    339  CA  GLY A  69      23.771   3.979  12.348  1.00 22.29           C
ATOM    340  C   GLY A  69      24.140   2.638  12.964  1.00 22.55           C
ATOM    341  O   GLY A  69      23.544   1.638  12.584  1.00 24.10           O
ATOM    342  N   SER A  70      25.135   2.599  13.845  1.00 20.73           N
ATOM    343  CA  SER A  70      25.695   1.333  14.360  1.00 21.62           C
ATOM    344  CB  SER A  70      26.928   0.977  13.564  1.00 21.66           C
ATOM    345  OG  SER A  70      27.301  -0.351  13.867  1.00 25.18           O
ATOM    346  C   SER A  70      25.924   1.409  15.874  1.00 21.00           C
ATOM    347  O   SER A  70      24.947   1.219  16.621  1.00 18.79           O
ATOM    348  N   SER A  71      27.151   1.634  16.352  1.00 18.05           N
ATOM    349  CA  SER A  71      27.450   1.473  17.794  1.00 19.03           C
ATOM    350  CB  SER A  71      28.289   0.260  18.006  1.00 21.70           C
ATOM    351  OG  SER A  71      29.465   0.348  17.269  1.00 23.16           O
ATOM    352  C   SER A  71      28.091   2.724  18.400  1.00 17.06           C
ATOM    353  O   SER A  71      28.610   2.618  19.529  1.00 15.79           O
ATOM    354  N   GLY A  72      28.127   3.833  17.653  1.00 15.31           N
ATOM    355  CA  GLY A  72      28.707   5.103  18.137  1.00 15.04           C
ATOM    356  C   GLY A  72      27.655   5.906  18.887  1.00 13.88           C
ATOM    357  O   GLY A  72      27.141   6.899  18.339  1.00 13.22           O
ATOM    358  N   TYR A  73      27.347   5.506  20.112  1.00 14.53           N
ATOM    359  CA  TYR A  73      26.272   6.134  20.925  1.00 14.72           C
ATOM    360  CB  TYR A  73      26.053   5.367  22.233  1.00 15.12           C
ATOM    361  CG  TYR A  73      25.459   4.008  21.986  1.00 15.65           C
ATOM    362  CD1 TYR A  73      24.094   3.875  21.842  1.00 16.09           C
ATOM    363  CE1 TYR A  73      23.516   2.650  21.576  1.00 17.14           C
ATOM    364  CZ  TYR A  73      24.313   1.529  21.443  1.00 17.78           C
ATOM    365  OH  TYR A  73      23.680   0.356  21.186  1.00 18.26           O
ATOM    366  CE2 TYR A  73      25.690   1.636  21.588  1.00 17.33           C
ATOM    367  CD2 TYR A  73      26.251   2.879  21.822  1.00 16.47           C
ATOM    368  C   TYR A  73      26.605   7.596  21.204  1.00 15.63           C
ATOM    369  O   TYR A  73      27.709   7.890  21.681  1.00 14.08           O
ATOM    370  N   PHE A  74      25.636   8.491  20.967  1.00 15.32           N
ATOM    371  CA  PHE A  74      25.701   9.884  21.475  1.00 15.67           C
ATOM    372  CB  PHE A  74      24.475  10.681  21.059  1.00 14.84           C
ATOM    373  CG  PHE A  74      24.386  10.953  19.586  1.00 14.82           C
ATOM    374  CD1 PHE A  74      25.356  11.720  18.954  1.00 15.11           C
ATOM    375  CE1 PHE A  74      25.262  11.993  17.591  1.00 14.95           C
ATOM    376  CZ  PHE A  74      24.211  11.485  16.859  1.00 15.54           C
ATOM    377  CD2 PHE A  74      23.339  10.434  18.832  1.00 15.10           C
ATOM    378  CE2 PHE A  74      23.226  10.741  17.482  1.00 14.98           C
ATOM    379  C   PHE A  74      25.818   9.870  23.002  1.00 15.51           C
ATOM    380  O   PHE A  74      25.220   9.031  23.693  1.00 15.46           O
ATOM    381  N   THR A  75      26.632  10.764  23.529  1.00 16.32           N
ATOM    382  CA  THR A  75      26.957  10.818  24.972  1.00 15.70           C
ATOM    383  CB  THR A  75      28.355  11.382  25.216  1.00 15.47           C
ATOM    384  OG1 THR A  75      28.321  12.756  24.827  1.00 16.41           O
ATOM    385  CG2 THR A  75      29.428  10.612  24.480  1.00 15.36           C
ATOM    386  C   THR A  75      25.917  11.696  25.663  1.00 15.71           C
ATOM    387  O   THR A  75      25.297  12.517  24.957  1.00 15.05           O
ATOM    388  N   ALA A  76      25.786  11.563  26.975  1.00 15.15           N
ATOM    389  CA  ALA A  76      24.944  12.451  27.819  1.00 16.78           C
ATOM    390  CB  ALA A  76      25.060  12.083  29.275  1.00 18.16           C
ATOM    391  C   ALA A  76      25.300  13.913  27.546  1.00 16.63           C
ATOM    392  O   ALA A  76      24.367  14.732  27.424  1.00 16.88           O
ATOM    393  N   ALA A  77      26.592  14.224  27.427  1.00 17.19           N
ATOM    394  CA  ALA A  77      27.082  15.590  27.154  1.00 17.02           C
ATOM    395  CB  ALA A  77      28.589  15.668  27.137  1.00 16.82           C
ATOM    396  C   ALA A  77      26.480  16.083  25.829  1.00 15.57           C
ATOM    397  O   ALA A  77      26.027  17.233  25.786  1.00 16.67           O
ATOM    398  N   GLU A  78      26.478  15.261  24.782  1.00 14.08           N
ATOM    399  CA  GLU A  78      25.971  15.675  23.454  1.00 14.87           C
ATOM    400  CB  GLU A  78      26.372  14.644  22.410  1.00 15.08           C
ATOM    401  CG  GLU A  78      27.864  14.638  22.110  1.00 16.75           C
ATOM    402  CD  GLU A  78      28.178  13.553  21.092  1.00 17.60           C
ATOM    403  OE1 GLU A  78      28.103  12.372  21.494  1.00 16.90           O
ATOM    404  OE2 GLU A  78      28.462  13.884  19.900  1.00 16.90           O
ATOM    405  C   GLU A  78      24.450  15.876  23.523  1.00 14.68           C
ATOM    406  O   GLU A  78      23.954  16.853  22.952  1.00 14.84           O
ATOM    407  N   ILE A  79      23.732  14.993  24.209  1.00 14.16           N
ATOM    408  CA  ILE A  79      22.250  15.138  24.346  1.00 15.64           C
ATOM    409  CB  ILE A  79      21.629  13.811  24.811  1.00 15.29           C
ATOM    410  CG1 ILE A  79      21.946  12.704  23.794  1.00 15.41           C
ATOM    411  CG2 ILE A  79      20.132  13.975  25.061  1.00 15.01           C
ATOM    412  CD1 ILE A  79      21.569  13.018  22.352  1.00 15.38           C
ATOM    413  C   ILE A  79      21.927  16.340  25.246  1.00 15.76           C
ATOM    414  O   ILE A  79      20.991  17.107  24.900  1.00 16.32           O
ATOM    415  N   SER A  80      22.697  16.565  26.311  1.00 17.22           N
ATOM    416  CA  SER A  80      22.504  17.727  27.216  1.00 18.19           C
ATOM    417  CB  SER A  80      23.492  17.723  28.357  1.00 19.35           C
ATOM    418  OG  SER A  80      23.192  16.680  29.263  1.00 22.02           O
ATOM    419  C   SER A  80      22.583  19.022  26.393  1.00 19.32           C
ATOM    420  O   SER A  80      21.771  19.920  26.630  1.00 18.03           O
ATOM    421  N   ALA A  81      23.516  19.100  25.442  1.00 19.10           N
ATOM    422  CA  ALA A  81      23.723  20.288  24.588  1.00 20.85           C
ATOM    423  CB  ALA A  81      24.928  20.081  23.717  1.00 23.55           C
ATOM    424  C   ALA A  81      22.425  20.597  23.804  1.00 22.84           C
ATOM    425  O   ALA A  81      22.088  21.792  23.672  1.00 22.14           O
ATOM    426  N   LEU A  82      21.655  19.590  23.357  1.00 21.67           N
ATOM    427  CA  LEU A  82      20.336  19.852  22.698  1.00 22.10           C
ATOM    428  CB  LEU A  82      19.792  18.600  22.016  1.00 22.63           C
ATOM    429  CG  LEU A  82      20.306  18.330  20.617  1.00 25.78           C
ATOM    430  CD1 LEU A  82      21.819  18.159  20.623  1.00 28.71           C
ATOM    431  CD2 LEU A  82      19.627  17.103  20.049  1.00 24.05           C
ATOM    432  C   LEU A  82      19.331  20.315  23.740  1.00 21.92           C
ATOM    433  O   LEU A  82      18.561  21.254  23.461  1.00 23.48           O
ATOM    434  N   LYS A  83      19.299  19.652  24.892  1.00 19.35           N
ATOM    435  CA  LYS A  83      18.292  19.952  25.923  1.00 21.44           C
ATOM    436  CB  LYS A  83      18.321  18.875  27.012  1.00 21.04           C
ATOM    437  CG  LYS A  83      17.914  17.490  26.518  1.00 20.53           C
ATOM    438  CD  LYS A  83      17.654  16.513  27.634  1.00 20.33           C
ATOM    439  CE  LYS A  83      18.840  16.356  28.560  1.00 22.18           C
ATOM    440  NZ  LYS A  83      18.570  15.342  29.610  1.00 21.15           N
ATOM    441  C   LYS A  83      18.534  21.369  26.455  1.00 23.05           C
ATOM    442  O   LYS A  83      17.556  22.032  26.786  1.00 22.65           O
ATOM    443  N   ALA A  84      19.783  21.827  26.509  1.00 24.55           N
ATOM    444  CA  ALA A  84      20.136  23.139  27.110  1.00 26.06           C
ATOM    445  CB  ALA A  84      21.629  23.264  27.253  1.00 27.33           C
ATOM    446  C   ALA A  84      19.563  24.250  26.225  1.00 26.07           C
ATOM    447  O   ALA A  84      19.311  25.330  26.734  1.00 26.24           O
ATOM    448  N   ARG A  85      19.343  23.964  24.943  1.00 27.80           N
ATOM    449  CA  ARG A  85      18.696  24.895  23.987  1.00 31.69           C
ATOM    450  CB  ARG A  85      19.270  24.667  22.588  1.00 36.46           C
ATOM    451  CG  ARG A  85      20.779  24.877  22.520  1.00 43.19           C
ATOM    452  CD  ARG A  85      21.261  25.698  21.338  1.00 50.79           C
ATOM    453  NE  ARG A  85      20.711  27.049  21.180  1.00 57.62           N
ATOM    454  CZ  ARG A  85      19.673  27.414  20.401  1.00 64.31           C
ATOM    455  NH1 ARG A  85      18.980  26.536  19.687  1.00 65.27           N
ATOM    456  NH2 ARG A  85      19.333  28.696  20.320  1.00 66.56           N
ATOM    457  C   ARG A  85      17.173  24.723  24.058  1.00 32.25           C
ATOM    458  O   ARG A  85      16.500  25.277  23.184  1.00 40.55           O
ATOM    459  N   GLY A  86      16.655  23.985  25.049  1.00 27.21           N
ATOM    460  CA  GLY A  86      15.216  23.909  25.379  1.00 25.87           C
ATOM    461  C   GLY A  86      14.476  22.751  24.711  1.00 25.95           C
ATOM    462  O   GLY A  86      13.258  22.613  24.995  1.00 28.66           O
ATOM    463  N   LYS A  87      15.140  21.948  23.858  1.00 22.13           N
ATOM    464  CA  LYS A  87      14.477  20.842  23.116  1.00 23.07           C
ATOM    465  CB  LYS A  87      15.315  20.293  21.958  1.00 23.55           C
ATOM    466  CG  LYS A  87      15.743  21.304  20.942  1.00 25.47           C
ATOM    467  CD  LYS A  87      16.266  20.685  19.698  1.00 27.55           C
ATOM    468  CE  LYS A  87      16.418  21.724  18.618  1.00 27.93           C
ATOM    469  NZ  LYS A  87      16.889  23.005  19.190  1.00 30.09           N
ATOM    470  C   LYS A  87      14.228  19.642  24.030  1.00 20.89           C
ATOM    471  O   LYS A  87      15.134  19.296  24.825  1.00 22.36           O
ATOM    472  N   GLN A  88      13.075  19.003  23.854  1.00 18.97           N
ATOM    473  CA  GLN A  88      12.851  17.583  24.198  1.00 17.73           C
ATOM    474  CB  GLN A  88      11.364  17.227  24.112  1.00 18.08           C
ATOM    475  CG  GLN A  88      10.523  17.970  25.142  1.00 19.62           C
ATOM    476  CD  GLN A  88      10.518  17.302  26.493  1.00 20.89           C
ATOM    477  OE1 GLN A  88      10.735  16.092  26.618  1.00 19.15           O
ATOM    478  NE2 GLN A  88      10.251  18.100  27.525  1.00 19.38           N
ATOM    479  C   GLN A  88      13.618  16.750  23.169  1.00 16.87           C
ATOM    480  O   GLN A  88      13.675  17.156  22.019  1.00 15.44           O
ATOM    481  N   VAL A  89      14.223  15.637  23.570  1.00 14.39           N
ATOM    482  CA  VAL A  89      14.961  14.790  22.597  1.00 13.85           C
ATOM    483  CB  VAL A  89      16.494  14.898  22.767  1.00 15.04           C
ATOM    484  CG1 VAL A  89      17.214  14.169  21.643  1.00 15.11           C
ATOM    485  CG2 VAL A  89      16.964  16.325  22.863  1.00 14.93           C
ATOM    486  C   VAL A  89      14.461  13.377  22.763  1.00 13.91           C
ATOM    487  O   VAL A  89      14.594  12.844  23.907  1.00 14.87           O
ATOM    488  N   LEU A  90      13.961  12.768  21.672  1.00 14.25           N
ATOM    489  CA  LEU A  90      13.548  11.346  21.676  1.00 13.67           C
ATOM    490  CB  LEU A  90      12.195  11.161  21.000  1.00 13.72           C
ATOM    491  CG  LEU A  90      11.031  11.919  21.625  1.00 13.59           C
ATOM    492  CD1 LEU A  90       9.763  11.635  20.829  1.00 12.77           C
ATOM    493  CD2 LEU A  90      10.871  11.538  23.107  1.00 13.70           C
ATOM    494  C   LEU A  90      14.600  10.532  20.935  1.00 13.98           C
ATOM    495  O   LEU A  90      15.106  11.002  19.930  1.00 13.23           O
ATOM    496  N   ALA A  91      14.892   9.349  21.468  1.00 12.91           N
ATOM    497  CA  ALA A  91      15.791   8.352  20.868  1.00 13.44           C
ATOM    498  CB  ALA A  91      16.505   7.567  21.939  1.00 13.86           C
ATOM    499  C   ALA A  91      14.956   7.452  19.973  1.00 14.01           C
ATOM    500  O   ALA A  91      14.153   6.685  20.483  1.00 13.90           O
ATOM    501  N   TYR A  92      15.184   7.552  18.675  1.00 14.33           N
ATOM    502  CA  TYR A  92      14.737   6.570  17.663  1.00 14.72           C
ATOM    503  CB  TYR A  92      15.019   7.115  16.266  1.00 14.61           C
ATOM    504  CG  TYR A  92      14.766   6.107  15.184  1.00 14.62           C
ATOM    505  CD1 TYR A  92      15.670   5.098  14.919  1.00 14.45           C
ATOM    506  CE1 TYR A  92      15.424   4.162  13.925  1.00 15.98           C
ATOM    507  CZ  TYR A  92      14.252   4.223  13.199  1.00 17.02           C
ATOM    508  OH  TYR A  92      14.000   3.264  12.251  1.00 17.72           O
ATOM    509  CE2 TYR A  92      13.325   5.211  13.464  1.00 16.03           C
ATOM    510  CD2 TYR A  92      13.578   6.139  14.465  1.00 15.16           C
ATOM    511  C   TYR A  92      15.484   5.257  17.887  1.00 14.89           C
ATOM    512  O   TYR A  92      16.750   5.239  17.922  1.00 14.62           O
ATOM    513  N   PHE A  93      14.742   4.165  18.030  1.00 14.55           N
ATOM    514  CA  PHE A  93      15.277   2.810  17.814  1.00 14.42           C
ATOM    515  CB  PHE A  93      16.042   2.274  19.034  1.00 15.10           C
ATOM    516  CG  PHE A  93      15.289   2.216  20.336  1.00 15.47           C
ATOM    517  CD1 PHE A  93      14.524   1.111  20.675  1.00 15.33           C
ATOM    518  CE1 PHE A  93      13.883   1.044  21.903  1.00 15.61           C
ATOM    519  CZ  PHE A  93      14.046   2.066  22.824  1.00 15.13           C
ATOM    520  CD2 PHE A  93      15.458   3.231  21.275  1.00 15.06           C
ATOM    521  CE2 PHE A  93      14.856   3.140  22.519  1.00 15.72           C
ATOM    522  C   PHE A  93      14.158   1.877  17.384  1.00 14.51           C
ATOM    523  O   PHE A  93      12.977   2.153  17.624  1.00 13.43           O
ATOM    524  N   GLU A  94      14.562   0.793  16.725  1.00 13.78           N
ATOM    525  CA  GLU A  94      13.644  -0.230  16.205  1.00 14.35           C
ATOM    526  CB  GLU A  94      14.272  -0.922  15.000  1.00 14.78           C
ATOM    527  CG  GLU A  94      14.574   0.027  13.866  1.00 16.54           C
ATOM    528  CD  GLU A  94      15.409  -0.651  12.802  1.00 20.96           C
ATOM    529  OE1 GLU A  94      15.233  -1.879  12.626  1.00 23.58           O
ATOM    530  OE2 GLU A  94      16.287   0.015  12.243  1.00 30.75           O
ATOM    531  C   GLU A  94      13.378  -1.253  17.306  1.00 14.07           C
ATOM    532  O   GLU A  94      14.286  -1.512  18.121  1.00 13.65           O
ATOM    533  N   ILE A  95      12.159  -1.774  17.341  1.00 13.39           N
ATOM    534  CA  ILE A  95      11.764  -2.844  18.305  1.00 14.52           C
ATOM    535  CB  ILE A  95      10.726  -2.321  19.304  1.00 14.52           C
ATOM    536  CG1 ILE A  95       9.384  -1.979  18.663  1.00 14.40           C
ATOM    537  CG2 ILE A  95      11.319  -1.160  20.096  1.00 15.81           C
ATOM    538  CD1 ILE A  95       8.292  -1.676  19.692  1.00 14.45           C
ATOM    539  C   ILE A  95      11.266  -4.080  17.547  1.00 15.18           C
ATOM    540  O   ILE A  95      10.958  -5.076  18.212  1.00 14.49           O
ATOM    541  N   GLY A  96      11.273  -4.043  16.217  1.00 14.96           N
ATOM    542  CA  GLY A  96      10.652  -5.087  15.379  1.00 14.77           C
ATOM    543  C   GLY A  96      11.580  -5.736  14.400  1.00 15.67           C
ATOM    544  O   GLY A  96      11.100  -6.620  13.644  1.00 16.84           O
ATOM    545  N   ALA A  97      12.851  -5.331  14.356  1.00 16.12           N
ATOM    546  CA  ALA A  97      13.781  -5.791  13.313  1.00 15.78           C
ATOM    547  CB  ALA A  97      13.538  -5.061  12.016  1.00 16.79           C
ATOM    548  C   ALA A  97      15.208  -5.573  13.810  1.00 15.89           C
ATOM    549  O   ALA A  97      15.443  -4.749  14.717  1.00 16.14           O
ATOM    550  N   ILE A  98      16.134  -6.240  13.167  1.00 16.36           N
ATOM    551  CA  ILE A  98      17.589  -6.097  13.460  1.00 17.28           C
ATOM    552  CB  ILE A  98      18.078  -7.261  14.347  1.00 16.78           C
ATOM    553  CG1 ILE A  98      19.493  -7.025  14.888  1.00 17.51           C
ATOM    554  CG2 ILE A  98      17.969  -8.591  13.612  1.00 17.59           C
ATOM    555  CD1 ILE A  98      19.613  -5.820  15.789  1.00 16.77           C
ATOM    556  C   ILE A  98      18.316  -6.033  12.124  1.00 19.27           C
ATOM    557  O   ILE A  98      17.865  -6.658  11.159  1.00 18.61           O
ATOM    558  N   GLU A  99      19.436  -5.336  12.101  1.00 20.70           N
ATOM    559  CA  GLU A  99      20.249  -5.128  10.883  1.00 21.19           C
ATOM    560  CB  GLU A  99      20.218  -3.668  10.438  1.00 23.99           C
ATOM    561  CG  GLU A  99      18.824  -3.177  10.079  1.00 25.02           C
ATOM    562  CD  GLU A  99      17.951  -2.811  11.257  1.00 25.51           C
ATOM    563  OE1 GLU A  99      18.520  -2.500  12.335  1.00 24.59           O
ATOM    564  OE2 GLU A  99      16.711  -2.883  11.092  1.00 23.05           O
ATOM    565  C   GLU A  99      21.660  -5.598  11.207  1.00 21.34           C
ATOM    566  O   GLU A  99      22.124  -5.397  12.366  1.00 18.99           O
ATOM    567  N   GLU A 100      22.326  -6.192  10.217  1.00 23.01           N
ATOM    568  CA  GLU A 100      23.701  -6.718  10.363  1.00 24.63           C
ATOM    569  CB  GLU A 100      24.184  -7.349   9.056  1.00 27.67           C
ATOM    570  CG  GLU A 100      25.478  -8.116   9.245  1.00 28.74           C
ATOM    571  CD  GLU A 100      26.752  -7.300   9.155  1.00 33.35           C
ATOM    572  OE1 GLU A 100      27.763  -7.777   9.677  1.00 37.09           O
ATOM    573  OE2 GLU A 100      26.731  -6.194   8.548  1.00 35.98           O
ATOM    574  C   GLU A 100      24.653  -5.606  10.822  1.00 23.24           C
ATOM    575  O   GLU A 100      25.634  -5.918  11.507  1.00 24.02           O
ATOM    576  N   TYR A 101      24.410  -4.366  10.432  1.00 23.04           N
ATOM    577  CA  TYR A 101      25.317  -3.227  10.729  1.00 25.35           C
ATOM    578  CB  TYR A 101      25.171  -2.106   9.694  1.00 26.51           C
ATOM    579  CG  TYR A 101      23.757  -1.685   9.391  1.00 28.81           C
ATOM    580  CD1 TYR A 101      23.067  -0.823  10.231  1.00 29.61           C
ATOM    581  CE1 TYR A 101      21.766  -0.442   9.948  1.00 33.18           C
ATOM    582  CZ  TYR A 101      21.149  -0.906   8.799  1.00 33.70           C
ATOM    583  OH  TYR A 101      19.865  -0.543   8.514  1.00 40.09           O
ATOM    584  CE2 TYR A 101      21.826  -1.757   7.943  1.00 32.47           C
ATOM    585  CD2 TYR A 101      23.122  -2.133   8.245  1.00 31.03           C
ATOM    586  C   TYR A 101      25.066  -2.732  12.159  1.00 24.49           C
ATOM    587  O   TYR A 101      25.798  -1.856  12.622  1.00 26.15           O
ATOM    588  N   ARG A 102      24.084  -3.282  12.868  1.00 20.91           N
ATOM    589  CA  ARG A 102      23.821  -2.892  14.274  1.00 22.53           C
ATOM    590  CB  ARG A 102      22.320  -2.764  14.527  1.00 22.87           C
ATOM    591  CG  ARG A 102      21.815  -1.489  13.873  1.00 24.07           C
ATOM    592  CD  ARG A 102      20.504  -1.066  14.415  1.00 23.09           C
ATOM    593  NE  ARG A 102      19.807  -0.132  13.562  1.00 21.84           N
ATOM    594  CZ  ARG A 102      19.809   1.186  13.691  1.00 23.24           C
ATOM    595  NH1 ARG A 102      20.581   1.804  14.580  1.00 20.90           N
ATOM    596  NH2 ARG A 102      19.036   1.892  12.888  1.00 23.88           N
ATOM    597  C   ARG A 102      24.526  -3.860  15.211  1.00 19.74           C
ATOM    598  O   ARG A 102      24.693  -5.032  14.905  1.00 17.60           O
ATOM    599  N   PRO A 103      24.978  -3.360  16.373  1.00 19.42           N
ATOM    600  CA  PRO A 103      25.882  -4.129  17.225  1.00 19.14           C
ATOM    601  CB  PRO A 103      26.248  -3.121  18.337  1.00 20.91           C
ATOM    602  CG  PRO A 103      25.117  -2.102  18.332  1.00 19.61           C
ATOM    603  CD  PRO A 103      24.759  -1.993  16.871  1.00 18.82           C
ATOM    604  C   PRO A 103      25.245  -5.391  17.824  1.00 21.03           C
ATOM    605  O   PRO A 103      25.967  -6.290  18.181  1.00 20.17           O
ATOM    606  N   GLU A 104      23.915  -5.426  17.975  1.00 17.57           N
ATOM    607  CA  GLU A 104      23.222  -6.575  18.604  1.00 18.31           C
ATOM    608  CB  GLU A 104      21.858  -6.140  19.154  1.00 19.26           C
ATOM    609  CG  GLU A 104      21.942  -4.972  20.129  1.00 19.23           C
ATOM    610  CD  GLU A 104      21.592  -3.632  19.482  1.00 18.64           C
ATOM    611  OE1 GLU A 104      21.763  -3.530  18.250  1.00 18.16           O
ATOM    612  OE2 GLU A 104      21.151  -2.686  20.206  1.00 19.13           O
ATOM    613  C   GLU A 104      23.052  -7.733  17.593  1.00 19.07           C
ATOM    614  O   GLU A 104      22.640  -8.798  18.026  1.00 20.03           O
ATOM    615  N   TRP A 105      23.354  -7.548  16.308  1.00 19.67           N
ATOM    616  CA  TRP A 105      23.125  -8.580  15.257  1.00 21.00           C
ATOM    617  CB  TRP A 105      23.815  -8.186  13.958  1.00 21.72           C
ATOM    618  CG  TRP A 105      23.728  -9.210  12.865  1.00 21.30           C
ATOM    619  CD1 TRP A 105      24.710 -10.087  12.499  1.00 21.89           C
ATOM    620  NE1 TRP A 105      24.304 -10.826  11.420  1.00 20.69           N
ATOM    621  CE2 TRP A 105      23.030 -10.456  11.070  1.00 22.12           C
ATOM    622  CD2 TRP A 105      22.622  -9.445  11.973  1.00 20.14           C
ATOM    623  CE3 TRP A 105      21.347  -8.886  11.825  1.00 21.44           C
ATOM    624  CZ3 TRP A 105      20.534  -9.339  10.809  1.00 20.43           C
ATOM    625  CH2 TRP A 105      20.962 -10.339   9.923  1.00 21.43           C
ATOM    626  CZ2 TRP A 105      22.200 -10.929  10.052  1.00 21.45           C
ATOM    627  C   TRP A 105      23.577  -9.972  15.717  1.00 23.28           C
ATOM    628  O   TRP A 105      22.805 -10.928  15.538  1.00 22.54           O
ATOM    629  N   SER A 106      24.793 -10.084  16.257  1.00 27.34           N
ATOM    630  CA  SER A 106      25.434 -11.366  16.658  1.00 27.37           C
ATOM    631  CB  SER A 106      26.894 -11.186  16.929  1.00 29.94           C
ATOM    632  OG  SER A 106      27.072 -10.417  18.110  1.00 31.31           O
ATOM    633  C   SER A 106      24.729 -11.977  17.874  1.00 28.91           C
ATOM    634  O   SER A 106      24.908 -13.182  18.092  1.00 31.29           O
ATOM    635  N   GLN A 107      23.937 -11.206  18.629  1.00 27.44           N
ATOM    636  CA  GLN A 107      23.104 -11.734  19.735  1.00 28.96           C
ATOM    637  CB  GLN A 107      22.702 -10.643  20.727  1.00 30.50           C
ATOM    638  CG  GLN A 107      23.862 -10.053  21.513  1.00 34.20           C
ATOM    639  CD  GLN A 107      23.369  -8.860  22.296  1.00 38.56           C
ATOM    640  OE1 GLN A 107      22.408  -8.958  23.059  1.00 38.01           O
ATOM    641  NE2 GLN A 107      24.000  -7.716  22.083  1.00 39.54           N
ATOM    642  C   GLN A 107      21.791 -12.318  19.219  1.00 28.40           C
ATOM    643  O   GLN A 107      21.040 -12.876  20.050  1.00 31.78           O
ATOM    644  N   VAL A 108      21.466 -12.157  17.938  1.00 26.43           N
ATOM    645  CA  VAL A 108      20.158 -12.615  17.395  1.00 26.32           C
ATOM    646  CB  VAL A 108      19.521 -11.547  16.484  1.00 24.62           C
ATOM    647  CG1 VAL A 108      18.252 -12.058  15.846  1.00 24.48           C
ATOM    648  CG2 VAL A 108      19.248 -10.253  17.246  1.00 23.99           C
ATOM    649  C   VAL A 108      20.358 -13.954  16.682  1.00 28.14           C
ATOM    650  O   VAL A 108      20.840 -13.983  15.562  1.00 29.26           O
ATOM    651  N   PRO A 109      19.968 -15.100  17.290  1.00 30.36           N
ATOM    652  CA  PRO A 109      20.055 -16.388  16.607  1.00 30.01           C
ATOM    653  CB  PRO A 109      19.726 -17.424  17.695  1.00 31.16           C
ATOM    654  CG  PRO A 109      18.925 -16.651  18.717  1.00 31.89           C
ATOM    655  CD  PRO A 109      19.444 -15.233  18.659  1.00 30.00           C
ATOM    656  C   PRO A 109      19.072 -16.498  15.430  1.00 28.44           C
ATOM    657  O   PRO A 109      18.082 -15.763  15.367  1.00 23.91           O
ATOM    658  N   ALA A 110      19.347 -17.447  14.534  1.00 25.06           N
ATOM    659  CA  ALA A 110      18.513 -17.735  13.352  1.00 25.15           C
ATOM    660  CB  ALA A 110      19.031 -18.951  12.621  1.00 24.72           C
ATOM    661  C   ALA A 110      17.075 -17.936  13.818  1.00 24.15           C
ATOM    662  O   ALA A 110      16.179 -17.506  13.091  1.00 24.02           O
ATOM    663  N   ASP A 111      16.882 -18.547  14.993  1.00 23.31           N
ATOM    664  CA  ASP A 111      15.542 -18.865  15.556  1.00 27.29           C
ATOM    665  CB  ASP A 111      15.667 -19.733  16.815  1.00 29.95           C
ATOM    666  CG  ASP A 111      14.332 -20.277  17.280  1.00 35.03           C
ATOM    667  OD1 ASP A 111      13.522 -20.651  16.422  1.00 35.04           O
ATOM    668  OD2 ASP A 111      14.100 -20.304  18.496  1.00 40.30           O
ATOM    669  C   ASP A 111      14.746 -17.584  15.839  1.00 27.47           C
ATOM    670  O   ASP A 111      13.515 -17.693  15.913  1.00 32.43           O
ATOM    671  N   LEU A 112      15.388 -16.415  15.991  1.00 25.34           N
ATOM    672  CA  LEU A 112      14.678 -15.123  16.227  1.00 23.70           C
ATOM    673  CB  LEU A 112      15.552 -14.191  17.072  1.00 26.65           C
ATOM    674  CG  LEU A 112      15.520 -14.374  18.579  1.00 29.37           C
ATOM    675  CD1 LEU A 112      16.100 -13.137  19.252  1.00 28.01           C
ATOM    676  CD2 LEU A 112      14.126 -14.641  19.084  1.00 27.64           C
ATOM    677  C   LEU A 112      14.342 -14.426  14.904  1.00 24.26           C
ATOM    678  O   LEU A 112      13.535 -13.477  14.926  1.00 22.95           O
ATOM    679  N   LYS A 113      14.961 -14.817  13.788  1.00 21.74           N
ATOM    680  CA  LYS A 113      14.777 -14.092  12.491  1.00 22.16           C
ATOM    681  CB  LYS A 113      16.022 -14.234  11.622  1.00 23.24           C
ATOM    682  CG  LYS A 113      17.242 -13.609  12.256  1.00 22.67           C
ATOM    683  CD  LYS A 113      18.479 -13.851  11.465  1.00 22.82           C
ATOM    684  CE  LYS A 113      19.680 -13.208  12.116  1.00 23.50           C
ATOM    685  NZ  LYS A 113      20.908 -13.607  11.387  1.00 24.47           N
ATOM    686  C   LYS A 113      13.544 -14.630  11.776  1.00 22.83           C
ATOM    687  O   LYS A 113      13.256 -15.842  11.897  1.00 26.73           O
ATOM    688  N   LEU A 114      12.796 -13.746  11.121  1.00 20.48           N
ATOM    689  CA  LEU A 114      11.546 -14.134  10.438  1.00 20.97           C
ATOM    690  CB  LEU A 114      10.375 -13.404  11.081  1.00 20.79           C
ATOM    691  CG  LEU A 114       9.983 -13.928  12.456  1.00 20.10           C
ATOM    692  CD1 LEU A 114       8.893 -13.040  13.055  1.00 19.77           C
ATOM    693  CD2 LEU A 114       9.517 -15.373  12.357  1.00 20.01           C
ATOM    694  C   LEU A 114      11.633 -13.814   8.949  1.00 23.21           C
ATOM    695  O   LEU A 114      10.666 -14.135   8.246  1.00 25.06           O
ATOM    696  N   GLY A 115      12.740 -13.229   8.496  1.00 21.79           N
ATOM    697  CA  GLY A 115      12.956 -12.997   7.061  1.00 22.56           C
ATOM    698  C   GLY A 115      13.344 -11.553   6.763  1.00 22.72           C
ATOM    699  O   GLY A 115      13.189 -10.650   7.607  1.00 20.16           O
ATOM    700  N   PRO A 116      13.866 -11.330   5.532  1.00 24.35           N
ATOM    701  CA  PRO A 116      14.293 -10.011   5.074  1.00 23.90           C
ATOM    702  CB  PRO A 116      14.722 -10.257   3.615  1.00 26.01           C
ATOM    703  CG  PRO A 116      15.074 -11.715   3.578  1.00 26.59           C
ATOM    704  CD  PRO A 116      14.068 -12.368   4.496  1.00 24.07           C
ATOM    705  C   PRO A 116      13.184  -8.957   5.068  1.00 22.57           C
ATOM    706  O   PRO A 116      12.071  -9.238   4.674  1.00 21.97           O
ATOM    707  N   VAL A 117      13.519  -7.737   5.490  1.00 21.93           N
ATOM    708  CA  VAL A 117      12.557  -6.612   5.554  1.00 23.95           C
ATOM    709  CB  VAL A 117      13.069  -5.472   6.453  1.00 23.25           C
ATOM    710  CG1 VAL A 117      12.209  -4.228   6.311  1.00 23.60           C
ATOM    711  CG2 VAL A 117      13.166  -5.934   7.904  1.00 24.44           C
ATOM    712  C   VAL A 117      12.286  -6.152   4.121  1.00 27.22           C
ATOM    713  O   VAL A 117      11.092  -6.041   3.772  1.00 32.07           O
ATOM    714  N   SER A 118      13.330  -5.926   3.322  1.00 27.34           N
ATOM    715  CA  SER A 118      13.170  -5.398   1.942  1.00 33.61           C
ATOM    716  CB  SER A 118      13.593  -3.956   1.905  1.00 34.82           C
ATOM    717  OG  SER A 118      12.868  -3.214   2.872  1.00 40.74           O
ATOM    718  C   SER A 118      13.965  -6.241   0.944  1.00 34.02           C
ATOM    719  O   SER A 118      14.573  -5.637   0.060  1.00 39.59           O
ATOM    720  N   GLY A 119      13.962  -7.570   1.108  1.00 31.40           N
ATOM    721  CA  GLY A 119      14.698  -8.522   0.249  1.00 32.16           C
ATOM    722  C   GLY A 119      16.151  -8.740   0.683  1.00 33.40           C
ATOM    723  O   GLY A 119      16.692  -9.804   0.382  1.00 33.33           O
ATOM    724  N   TRP A 120      16.760  -7.800   1.408  1.00 35.28           N
ATOM    725  CA  TRP A 120      18.180  -7.892   1.842  1.00 39.47           C
ATOM    726  CB  TRP A 120      18.768  -6.479   1.950  1.00 45.57           C
ATOM    727  CG  TRP A 120      20.238  -6.432   2.240  1.00 50.23           C
ATOM    728  CD1 TRP A 120      21.183  -7.363   1.907  1.00 50.88           C
ATOM    729  NE1 TRP A 120      22.421  -6.955   2.331  1.00 52.12           N
ATOM    730  CE2 TRP A 120      22.306  -5.730   2.941  1.00 52.54           C
ATOM    731  CD2 TRP A 120      20.940  -5.367   2.911  1.00 51.50           C
ATOM    732  CE3 TRP A 120      20.552  -4.146   3.477  1.00 51.75           C
ATOM    733  CZ3 TRP A 120      21.513  -3.348   4.059  1.00 52.01           C
ATOM    734  CH2 TRP A 120      22.855  -3.732   4.087  1.00 49.89           C
ATOM    735  CZ2 TRP A 120      23.276  -4.920   3.533  1.00 52.23           C
ATOM    736  C   TRP A 120      18.259  -8.664   3.164  1.00 36.12           C
ATOM    737  O   TRP A 120      17.749  -8.178   4.170  1.00 32.00           O
ATOM    738  N   PRO A 121      18.879  -9.876   3.212  1.00 33.63           N
ATOM    739  CA  PRO A 121      18.873 -10.711   4.419  1.00 33.22           C
ATOM    740  CB  PRO A 121      19.522 -12.042   3.980  1.00 34.78           C
ATOM    741  CG  PRO A 121      19.452 -12.020   2.460  1.00 34.83           C
ATOM    742  CD  PRO A 121      19.564 -10.555   2.090  1.00 35.09           C
ATOM    743  C   PRO A 121      19.645 -10.121   5.611  1.00 31.11           C
ATOM    744  O   PRO A 121      19.545 -10.671   6.694  1.00 32.35           O
ATOM    745  N   ASP A 122      20.371  -9.024   5.392  1.00 30.07           N
ATOM    746  CA  ASP A 122      21.110  -8.264   6.439  1.00 30.46           C
ATOM    747  CB  ASP A 122      22.188  -7.371   5.821  1.00 33.29           C
ATOM    748  CG  ASP A 122      23.490  -8.107   5.556  1.00 37.46           C
ATOM    749  OD1 ASP A 122      23.542  -9.329   5.809  1.00 39.33           O
ATOM    750  OD2 ASP A 122      24.453  -7.441   5.121  1.00 45.84           O
ATOM    751  C   ASP A 122      20.154  -7.379   7.244  1.00 27.69           C
ATOM    752  O   ASP A 122      20.647  -6.686   8.140  1.00 27.05           O
ATOM    753  N   GLU A 123      18.874  -7.328   6.881  1.00 25.77           N
ATOM    754  CA  GLU A 123      17.834  -6.643   7.692  1.00 25.97           C
ATOM    755  CB  GLU A 123      17.350  -5.356   7.025  1.00 27.25           C
ATOM    756  CG  GLU A 123      18.484  -4.442   6.577  1.00 32.23           C
ATOM    757  CD  GLU A 123      18.023  -3.248   5.748  1.00 37.40           C
ATOM    758  OE1 GLU A 123      17.135  -3.427   4.860  1.00 41.55           O
ATOM    759  OE2 GLU A 123      18.558  -2.155   5.973  1.00 38.62           O
ATOM    760  C   GLU A 123      16.680  -7.628   7.869  1.00 22.08           C
ATOM    761  O   GLU A 123      16.057  -8.017   6.851  1.00 22.80           O
ATOM    762  N   GLN A 124      16.460  -8.054   9.099  1.00 18.51           N
ATOM    763  CA  GLN A 124      15.543  -9.165   9.416  1.00 18.46           C
ATOM    764  CB  GLN A 124      16.325 -10.309  10.050  1.00 19.22           C
ATOM    765  CG  GLN A 124      17.352 -10.945   9.121  1.00 20.14           C
ATOM    766  CD  GLN A 124      16.702 -11.961   8.206  1.00 21.14           C
ATOM    767  OE1 GLN A 124      15.701 -12.569   8.563  1.00 21.13           O
ATOM    768  NE2 GLN A 124      17.283 -12.163   7.034  1.00 21.78           N
ATOM    769  C   GLN A 124      14.460  -8.660  10.368  1.00 17.70           C
ATOM    770  O   GLN A 124      14.784  -7.970  11.366  1.00 17.08           O
ATOM    771  N   TYR A 125      13.221  -8.993  10.071  1.00 16.74           N
ATOM    772  CA  TYR A 125      12.133  -8.994  11.065  1.00 16.43           C
ATOM    773  CB  TYR A 125      10.826  -9.433  10.422  1.00 16.20           C
ATOM    774  CG  TYR A 125      10.284  -8.488   9.385  1.00 15.99           C
ATOM    775  CD1 TYR A 125       9.873  -7.210   9.720  1.00 15.37           C
ATOM    776  CE1 TYR A 125       9.330  -6.367   8.758  1.00 16.53           C
ATOM    777  CZ  TYR A 125       9.178  -6.808   7.452  1.00 17.41           C
ATOM    778  OH  TYR A 125       8.639  -5.980   6.495  1.00 18.16           O
ATOM    779  CE2 TYR A 125       9.612  -8.069   7.100  1.00 17.12           C
ATOM    780  CD2 TYR A 125      10.155  -8.900   8.063  1.00 16.25           C
ATOM    781  C   TYR A 125      12.527  -9.997  12.149  1.00 16.50           C
ATOM    782  O   TYR A 125      13.211 -10.981  11.858  1.00 15.59           O
ATOM    783  N   VAL A 126      12.125  -9.735  13.382  1.00 15.11           N
ATOM    784  CA  VAL A 126      12.436 -10.644  14.517  1.00 15.48           C
ATOM    785  CB  VAL A 126      13.454  -9.993  15.476  1.00 17.18           C
ATOM    786  CG1 VAL A 126      14.750  -9.666  14.760  1.00 17.99           C
ATOM    787  CG2 VAL A 126      12.876  -8.758  16.168  1.00 17.43           C
ATOM    788  C   VAL A 126      11.154 -11.040  15.244  1.00 15.35           C
ATOM    789  O   VAL A 126      10.121 -10.343  15.133  1.00 13.48           O
ATOM    790  N   LYS A 127      11.255 -12.138  15.978  1.00 15.72           N
ATOM    791  CA  LYS A 127      10.249 -12.600  16.940  1.00 16.34           C
ATOM    792  CB  LYS A 127      10.527 -14.053  17.326  1.00 18.78           C
ATOM    793  CG  LYS A 127      10.426 -15.035  16.166  1.00 20.22           C
ATOM    794  CD  LYS A 127      10.544 -16.481  16.616  1.00 21.98           C
ATOM    795  CE  LYS A 127      10.481 -17.455  15.446  1.00 23.55           C
ATOM    796  NZ  LYS A 127      10.961 -18.783  15.871  1.00 25.38           N
ATOM    797  C   LYS A 127      10.317 -11.666  18.146  1.00 15.62           C
ATOM    798  O   LYS A 127      10.907 -12.016  19.141  1.00 16.43           O
ATOM    799  N   TYR A 128       9.659 -10.534  18.033  1.00 15.89           N
ATOM    800  CA  TYR A 128       9.769  -9.394  18.974  1.00 14.82           C
ATOM    801  CB  TYR A 128       9.148  -8.157  18.336  1.00 14.40           C
ATOM    802  CG  TYR A 128       7.733  -8.351  17.857  1.00 14.69           C
ATOM    803  CD1 TYR A 128       6.673  -8.331  18.753  1.00 15.40           C
ATOM    804  CE1 TYR A 128       5.372  -8.516  18.320  1.00 14.32           C
ATOM    805  CZ  TYR A 128       5.115  -8.782  16.981  1.00 14.89           C
ATOM    806  OH  TYR A 128       3.843  -8.991  16.534  1.00 13.92           O
ATOM    807  CE2 TYR A 128       6.157  -8.814  16.074  1.00 14.48           C
ATOM    808  CD2 TYR A 128       7.456  -8.600  16.522  1.00 14.25           C
ATOM    809  C   TYR A 128       9.142  -9.755  20.324  1.00 15.36           C
ATOM    810  O   TYR A 128       9.338  -9.002  21.296  1.00 16.12           O
ATOM    811  N   TRP A 129       8.356 -10.827  20.365  1.00 16.89           N
ATOM    812  CA  TRP A 129       7.648 -11.315  21.579  1.00 16.50           C
ATOM    813  CB  TRP A 129       6.311 -11.967  21.209  1.00 16.76           C
ATOM    814  CG  TRP A 129       6.510 -13.157  20.330  1.00 17.41           C
ATOM    815  CD1 TRP A 129       6.771 -14.429  20.743  1.00 17.84           C
ATOM    816  NE1 TRP A 129       6.899 -15.258  19.662  1.00 18.62           N
ATOM    817  CE2 TRP A 129       6.778 -14.521  18.514  1.00 17.91           C
ATOM    818  CD2 TRP A 129       6.537 -13.182  18.890  1.00 17.44           C
ATOM    819  CE3 TRP A 129       6.357 -12.219  17.884  1.00 17.83           C
ATOM    820  CZ3 TRP A 129       6.420 -12.613  16.570  1.00 17.61           C
ATOM    821  CH2 TRP A 129       6.685 -13.936  16.227  1.00 17.59           C
ATOM    822  CZ2 TRP A 129       6.876 -14.913  17.182  1.00 17.25           C
ATOM    823  C   TRP A 129       8.538 -12.309  22.327  1.00 17.50           C
ATOM    824  O   TRP A 129       8.165 -12.732  23.430  1.00 18.81           O
ATOM    825  N   ASP A 130       9.638 -12.730  21.724  1.00 16.64           N
ATOM    826  CA  ASP A 130      10.505 -13.795  22.279  1.00 17.73           C
ATOM    827  CB  ASP A 130      11.393 -14.404  21.197  1.00 19.03           C
ATOM    828  CG  ASP A 130      12.092 -15.672  21.651  1.00 20.28           C
ATOM    829  OD1 ASP A 130      12.996 -15.579  22.499  1.00 20.61           O
ATOM    830  OD2 ASP A 130      11.753 -16.728  21.133  1.00 21.17           O
ATOM    831  C   ASP A 130      11.336 -13.198  23.413  1.00 16.39           C
ATOM    832  O   ASP A 130      11.836 -12.120  23.256  1.00 15.55           O
ATOM    833  N   GLU A 131      11.469 -13.906  24.523  1.00 17.33           N
ATOM    834  CA  GLU A 131      12.206 -13.383  25.689  1.00 17.97           C
ATOM    835  CB  GLU A 131      12.108 -14.353  26.869  1.00 20.45           C
ATOM    836  CG  GLU A 131      12.696 -13.739  28.129  1.00 22.98           C
ATOM    837  CD  GLU A 131      11.938 -12.539  28.692  1.00 23.79           C
ATOM    838  OE1 GLU A 131      10.746 -12.365  28.350  1.00 23.96           O
ATOM    839  OE2 GLU A 131      12.541 -11.767  29.455  1.00 23.89           O
ATOM    840  C   GLU A 131      13.657 -13.078  25.271  1.00 18.13           C
ATOM    841  O   GLU A 131      14.250 -12.150  25.846  1.00 17.36           O
ATOM    842  N   ARG A 132      14.215 -13.769  24.274  1.00 16.55           N
ATOM    843  CA  ARG A 132      15.612 -13.504  23.835  1.00 18.81           C
ATOM    844  CB  ARG A 132      16.135 -14.660  22.977  1.00 21.46           C
ATOM    845  CG  ARG A 132      16.371 -15.951  23.755  1.00 23.51           C
ATOM    846  CD  ARG A 132      16.630 -17.096  22.791  1.00 25.11           C
ATOM    847  NE  ARG A 132      15.418 -17.416  22.052  1.00 26.40           N
ATOM    848  CZ  ARG A 132      15.353 -18.228  21.003  1.00 29.56           C
ATOM    849  NH1 ARG A 132      16.452 -18.788  20.530  1.00 30.62           N
ATOM    850  NH2 ARG A 132      14.195 -18.448  20.415  1.00 30.76           N
ATOM    851  C   ARG A 132      15.718 -12.166  23.088  1.00 17.89           C
ATOM    852  O   ARG A 132      16.836 -11.628  23.021  1.00 17.67           O
ATOM    853  N   TRP A 133      14.614 -11.578  22.609  1.00 15.78           N
ATOM    854  CA  TRP A 133      14.654 -10.236  21.965  1.00 16.30           C
ATOM    855  CB  TRP A 133      13.445 -10.040  21.052  1.00 16.25           C
ATOM    856  CG  TRP A 133      13.386  -8.698  20.390  1.00 14.98           C
ATOM    857  CD1 TRP A 133      12.370  -7.786  20.466  1.00 14.05           C
ATOM    858  NE1 TRP A 133      12.640  -6.707  19.656  1.00 14.41           N
ATOM    859  CE2 TRP A 133      13.843  -6.910  19.037  1.00 14.15           C
ATOM    860  CD2 TRP A 133      14.355  -8.143  19.483  1.00 14.08           C
ATOM    861  CE3 TRP A 133      15.579  -8.597  18.966  1.00 14.29           C
ATOM    862  CZ3 TRP A 133      16.256  -7.803  18.070  1.00 14.80           C
ATOM    863  CH2 TRP A 133      15.738  -6.579  17.667  1.00 14.88           C
ATOM    864  CZ2 TRP A 133      14.540  -6.108  18.137  1.00 14.84           C
ATOM    865  C   TRP A 133      14.678  -9.137  23.035  1.00 15.88           C
ATOM    866  O   TRP A 133      15.247  -8.058  22.775  1.00 16.43           O
ATOM    867  N   TRP A 134      14.092  -9.403  24.196  1.00 17.21           N
ATOM    868  CA  TRP A 134      13.914  -8.377  25.252  1.00 17.54           C
ATOM    869  CB  TRP A 134      13.190  -8.929  26.483  1.00 18.66           C
ATOM    870  CG  TRP A 134      13.202  -7.912  27.575  1.00 17.87           C
ATOM    871  CD1 TRP A 134      13.845  -7.999  28.769  1.00 19.26           C
ATOM    872  NE1 TRP A 134      13.639  -6.849  29.493  1.00 19.77           N
ATOM    873  CE2 TRP A 134      12.865  -5.990  28.765  1.00 19.42           C
ATOM    874  CD2 TRP A 134      12.585  -6.618  27.535  1.00 17.78           C
ATOM    875  CE3 TRP A 134      11.798  -5.935  26.595  1.00 16.65           C
ATOM    876  CZ3 TRP A 134      11.363  -4.663  26.891  1.00 17.02           C
ATOM    877  CH2 TRP A 134      11.673  -4.049  28.103  1.00 17.06           C
ATOM    878  CZ2 TRP A 134      12.418  -4.700  29.064  1.00 18.79           C
ATOM    879  C   TRP A 134      15.246  -7.726  25.630  1.00 17.41           C
ATOM    880  O   TRP A 134      15.302  -6.508  25.721  1.00 18.63           O
ATOM    881  N   PRO A 135      16.360  -8.447  25.884  1.00 18.71           N
ATOM    882  CA  PRO A 135      17.619  -7.780  26.254  1.00 19.46           C
ATOM    883  CB  PRO A 135      18.620  -8.938  26.412  1.00 19.70           C
ATOM    884  CG  PRO A 135      17.740 -10.091  26.810  1.00 20.20           C
ATOM    885  CD  PRO A 135      16.472  -9.906  25.983  1.00 19.98           C
ATOM    886  C   PRO A 135      18.110  -6.749  25.224  1.00 18.64           C
ATOM    887  O   PRO A 135      18.727  -5.766  25.610  1.00 17.97           O
ATOM    888  N   ILE A 136      17.851  -6.990  23.947  1.00 16.48           N
ATOM    889  CA  ILE A 136      18.231  -6.026  22.873  1.00 16.55           C
ATOM    890  CB  ILE A 136      18.075  -6.636  21.484  1.00 17.43           C
ATOM    891  CG1 ILE A 136      19.138  -7.730  21.320  1.00 21.31           C
ATOM    892  CG2 ILE A 136      18.162  -5.545  20.432  1.00 17.26           C
ATOM    893  CD1 ILE A 136      18.813  -8.766  20.317  1.00 24.76           C
ATOM    894  C   ILE A 136      17.404  -4.761  23.056  1.00 15.69           C
ATOM    895  O   ILE A 136      17.985  -3.667  23.046  1.00 16.76           O
ATOM    896  N   VAL A 137      16.085  -4.919  23.220  1.00 14.91           N
ATOM    897  CA  VAL A 137      15.178  -3.770  23.440  1.00 14.21           C
ATOM    898  CB  VAL A 137      13.706  -4.201  23.470  1.00 14.12           C
ATOM    899  CG1 VAL A 137      12.814  -3.046  23.867  1.00 14.89           C
ATOM    900  CG2 VAL A 137      13.296  -4.781  22.139  1.00 14.20           C
ATOM    901  C   VAL A 137      15.585  -3.077  24.740  1.00 13.21           C
ATOM    902  O   VAL A 137      15.760  -1.863  24.728  1.00 13.61           O
ATOM    903  N   GLN A 138      15.756  -3.844  25.807  1.00 13.71           N
ATOM    904  CA  GLN A 138      16.131  -3.308  27.133  1.00 15.21           C
ATOM    905  CB  GLN A 138      16.234  -4.453  28.142  1.00 16.98           C
ATOM    906  CG  GLN A 138      16.505  -3.943  29.546  1.00 21.29           C
ATOM    907  CD  GLN A 138      17.147  -4.998  30.410  1.00 25.27           C
ATOM    908  OE1 GLN A 138      17.058  -6.183  30.142  1.00 31.57           O
ATOM    909  NE2 GLN A 138      17.884  -4.559  31.409  1.00 30.58           N
ATOM    910  C   GLN A 138      17.439  -2.521  27.017  1.00 14.53           C
ATOM    911  O   GLN A 138      17.554  -1.443  27.638  1.00 14.85           O
ATOM    912  N   GLY A 139      18.417  -3.034  26.288  1.00 14.45           N
ATOM    913  CA  GLY A 139      19.734  -2.381  26.103  1.00 14.30           C
ATOM    914  C   GLY A 139      19.592  -1.041  25.399  1.00 13.90           C
ATOM    915  O   GLY A 139      20.311  -0.097  25.747  1.00 13.48           O
ATOM    916  N   ARG A 140      18.609  -0.902  24.506  1.00 14.13           N
ATOM    917  CA  ARG A 140      18.368   0.368  23.785  1.00 13.25           C
ATOM    918  CB  ARG A 140      17.536   0.134  22.530  1.00 13.37           C
ATOM    919  CG  ARG A 140      18.354  -0.569  21.459  1.00 13.96           C
ATOM    920  CD  ARG A 140      17.581  -1.226  20.353  1.00 14.70           C
ATOM    921  NE  ARG A 140      18.535  -1.841  19.423  1.00 15.68           N
ATOM    922  CZ  ARG A 140      18.259  -2.137  18.149  1.00 16.44           C
ATOM    923  NH1 ARG A 140      17.054  -1.909  17.644  1.00 16.37           N
ATOM    924  NH2 ARG A 140      19.188  -2.665  17.373  1.00 17.34           N
ATOM    925  C   ARG A 140      17.689   1.352  24.734  1.00 12.75           C
ATOM    926  O   ARG A 140      18.073   2.526  24.729  1.00 12.39           O
ATOM    927  N   ILE A 141      16.775   0.880  25.566  1.00 13.25           N
ATOM    928  CA  ILE A 141      16.141   1.765  26.582  1.00 13.01           C
ATOM    929  CB  ILE A 141      15.022   1.047  27.362  1.00 13.29           C
ATOM    930  CG1 ILE A 141      13.926   0.492  26.453  1.00 14.10           C
ATOM    931  CG2 ILE A 141      14.467   2.006  28.416  1.00 13.57           C
ATOM    932  CD1 ILE A 141      13.079  -0.538  27.133  1.00 14.60           C
ATOM    933  C   ILE A 141      17.253   2.255  27.524  1.00 13.97           C
ATOM    934  O   ILE A 141      17.269   3.448  27.855  1.00 14.33           O
ATOM    935  N   ASP A 142      18.106   1.346  28.017  1.00 14.25           N
ATOM    936  CA  ASP A 142      19.231   1.665  28.937  1.00 14.38           C
ATOM    937  CB  ASP A 142      19.984   0.415  29.370  1.00 13.77           C
ATOM    938  CG  ASP A 142      19.202  -0.477  30.316  1.00 15.76           C
ATOM    939  OD1 ASP A 142      18.197  -0.010  30.907  1.00 16.36           O
ATOM    940  OD2 ASP A 142      19.579  -1.644  30.427  1.00 16.29           O
ATOM    941  C   ASP A 142      20.168   2.693  28.300  1.00 14.27           C
ATOM    942  O   ASP A 142      20.561   3.636  28.996  1.00 14.17           O
ATOM    943  N   ARG A 143      20.511   2.531  27.028  1.00 14.47           N
ATOM    944  CA  ARG A 143      21.327   3.533  26.280  1.00 14.82           C
ATOM    945  CB  ARG A 143      21.696   3.007  24.886  1.00 14.95           C
ATOM    946  CG  ARG A 143      22.761   1.926  24.947  1.00 15.28           C
ATOM    947  CD  ARG A 143      24.125   2.527  25.257  1.00 16.19           C
ATOM    948  NE  ARG A 143      25.145   1.491  25.231  1.00 16.01           N
ATOM    949  CZ  ARG A 143      26.459   1.708  25.140  1.00 16.90           C
ATOM    950  NH1 ARG A 143      26.951   2.929  25.130  1.00 17.13           N
ATOM    951  NH2 ARG A 143      27.285   0.687  25.098  1.00 18.07           N
ATOM    952  C   ARG A 143      20.591   4.872  26.208  1.00 14.85           C
ATOM    953  O   ARG A 143      21.251   5.892  26.409  1.00 14.44           O
ATOM    954  N   ALA A 144      19.277   4.883  25.956  1.00 14.14           N
ATOM    955  CA  ALA A 144      18.491   6.127  25.883  1.00 13.97           C
ATOM    956  CB  ALA A 144      17.049   5.858  25.487  1.00 14.74           C
ATOM    957  C   ALA A 144      18.584   6.809  27.251  1.00 12.31           C
ATOM    958  O   ALA A 144      18.779   8.019  27.308  1.00 12.12           O
ATOM    959  N   LEU A 145      18.470   6.035  28.331  1.00 12.07           N
ATOM    960  CA  LEU A 145      18.475   6.591  29.705  1.00 12.21           C
ATOM    961  CB  LEU A 145      18.039   5.489  30.672  1.00 12.62           C
ATOM    962  CG  LEU A 145      16.556   5.110  30.640  1.00 12.02           C
ATOM    963  CD1 LEU A 145      16.354   3.767  31.324  1.00 13.13           C
ATOM    964  CD2 LEU A 145      15.719   6.176  31.324  1.00 12.50           C
ATOM    965  C   LEU A 145      19.896   7.094  30.000  1.00 12.87           C
ATOM    966  O   LEU A 145      20.062   8.180  30.565  1.00 11.96           O
ATOM    967  N   ALA A 146      20.894   6.310  29.635  1.00 12.95           N
ATOM    968  CA  ALA A 146      22.319   6.625  29.911  1.00 14.77           C
ATOM    969  CB  ALA A 146      23.166   5.462  29.507  1.00 14.99           C
ATOM    970  C   ALA A 146      22.756   7.925  29.220  1.00 13.70           C
ATOM    971  O   ALA A 146      23.683   8.579  29.727  1.00 14.44           O
ATOM    972  N   ALA A 147      22.147   8.289  28.103  1.00 13.96           N
ATOM    973  CA  ALA A 147      22.478   9.515  27.334  1.00 13.96           C
ATOM    974  CB  ALA A 147      22.450   9.219  25.863  1.00 14.10           C
ATOM    975  C   ALA A 147      21.519  10.655  27.715  1.00 14.83           C
ATOM    976  O   ALA A 147      21.708  11.772  27.193  1.00 15.25           O
ATOM    977  N   GLY A 148      20.536  10.397  28.596  1.00 13.25           N
ATOM    978  CA  GLY A 148      19.654  11.442  29.136  1.00 14.57           C
ATOM    979  C   GLY A 148      18.617  11.910  28.132  1.00 14.77           C
ATOM    980  O   GLY A 148      18.136  13.048  28.263  1.00 14.31           O
ATOM    981  N   PHE A 149      18.223  11.039  27.189  1.00 14.04           N
ATOM    982  CA  PHE A 149      17.078  11.300  26.297  1.00 14.90           C
ATOM    983  CB  PHE A 149      16.883  10.153  25.310  1.00 15.44           C
ATOM    984  CG  PHE A 149      17.855  10.138  24.159  1.00 15.04           C
ATOM    985  CD1 PHE A 149      17.554  10.783  22.969  1.00 14.62           C
ATOM    986  CE1 PHE A 149      18.429  10.715  21.890  1.00 15.66           C
ATOM    987  CZ  PHE A 149      19.632  10.047  22.000  1.00 15.60           C
ATOM    988  CD2 PHE A 149      19.068   9.465  24.261  1.00 15.17           C
ATOM    989  CE2 PHE A 149      19.948   9.408  23.190  1.00 14.41           C
ATOM    990  C   PHE A 149      15.839  11.522  27.165  1.00 14.94           C
ATOM    991  O   PHE A 149      15.720  10.997  28.276  1.00 14.86           O
ATOM    992  N   ASN A 150      14.895  12.281  26.638  1.00 15.39           N
ATOM    993  CA  ASN A 150      13.582  12.540  27.278  1.00 14.74           C
ATOM    994  CB  ASN A 150      13.003  13.839  26.755  1.00 15.70           C
ATOM    995  CG  ASN A 150      13.792  15.032  27.236  1.00 16.05           C
ATOM    996  OD1 ASN A 150      14.514  15.652  26.464  1.00 16.46           O
ATOM    997  ND2 ASN A 150      13.643  15.371  28.513  1.00 17.42           N
ATOM    998  C   ASN A 150      12.621  11.386  27.041  1.00 14.67           C
ATOM    999  O   ASN A 150      11.536  11.356  27.659  1.00 15.99           O
ATOM   1000  N   GLY A 151      12.957  10.510  26.105  1.00 13.94           N
ATOM   1001  CA  GLY A 151      12.042   9.427  25.716  1.00 12.59           C
ATOM   1002  C   GLY A 151      12.570   8.638  24.540  1.00 12.56           C
ATOM   1003  O   GLY A 151      13.696   8.892  24.070  1.00 12.63           O
ATOM   1004  N   CYS A 152      11.738   7.733  24.070  1.00 12.28           N
ATOM   1005  CA  CYS A 152      12.027   6.820  22.944  1.00 13.41           C
ATOM   1006  CB  CYS A 152      12.139   5.378  23.403  1.00 13.51           C
ATOM   1007  SG  CYS A 152      10.603   4.686  24.054  1.00 16.14           S
ATOM   1008  C   CYS A 152      10.981   7.002  21.848  1.00 14.07           C
ATOM   1009  O   CYS A 152       9.828   7.363  22.140  1.00 15.98           O
ATOM   1010  N   TYR A 153      11.420   6.760  20.626  1.00 13.78           N
ATOM   1011  CA  TYR A 153      10.595   6.865  19.404  1.00 13.94           C
ATOM   1012  CB  TYR A 153      11.016   8.115  18.641  1.00 13.81           C
ATOM   1013  CG  TYR A 153      10.171   8.413  17.437  1.00 14.25           C
ATOM   1014  CD1 TYR A 153       9.023   9.172  17.543  1.00 14.94           C
ATOM   1015  CE1 TYR A 153       8.230   9.424  16.433  1.00 16.07           C
ATOM   1016  CZ  TYR A 153       8.561   8.882  15.204  1.00 14.99           C
ATOM   1017  OH  TYR A 153       7.806   9.160  14.077  1.00 15.25           O
ATOM   1018  CE2 TYR A 153       9.695   8.109  15.096  1.00 15.02           C
ATOM   1019  CD2 TYR A 153      10.458   7.837  16.219  1.00 15.69           C
ATOM   1020  C   TYR A 153      10.755   5.522  18.695  1.00 13.66           C
ATOM   1021  O   TYR A 153      11.837   5.222  18.187  1.00 14.18           O
ATOM   1022  N   LEU A 154       9.725   4.687  18.759  1.00 13.43           N
ATOM   1023  CA  LEU A 154       9.879   3.235  18.541  1.00 14.30           C
ATOM   1024  CB  LEU A 154       9.017   2.466  19.546  1.00 13.78           C
ATOM   1025  CG  LEU A 154       9.327   2.787  21.003  1.00 14.43           C
ATOM   1026  CD1 LEU A 154       8.373   2.039  21.925  1.00 15.50           C
ATOM   1027  CD2 LEU A 154      10.760   2.457  21.361  1.00 15.05           C
ATOM   1028  C   LEU A 154       9.473   2.899  17.115  1.00 15.38           C
ATOM   1029  O   LEU A 154       8.273   3.015  16.810  1.00 15.78           O
ATOM   1030  N   ASP A 155      10.415   2.402  16.329  1.00 16.02           N
ATOM   1031  CA  ASP A 155      10.123   2.063  14.916  1.00 15.75           C
ATOM   1032  CB  ASP A 155      11.137   2.705  13.972  1.00 16.38           C
ATOM   1033  CG  ASP A 155      10.697   2.725  12.515  1.00 17.24           C
ATOM   1034  OD1 ASP A 155       9.482   2.620  12.271  1.00 16.07           O
ATOM   1035  OD2 ASP A 155      11.597   2.802  11.629  1.00 19.22           O
ATOM   1036  C   ASP A 155       9.997   0.550  14.755  1.00 15.64           C
ATOM   1037  O   ASP A 155      10.322  -0.235  15.690  1.00 16.38           O
ATOM   1038  N   MET A 156       9.450   0.156  13.610  1.00 15.02           N
ATOM   1039  CA  MET A 156       9.167  -1.233  13.195  1.00 15.83           C
ATOM   1040  CB  MET A 156      10.445  -2.062  13.049  1.00 16.18           C
ATOM   1041  CG  MET A 156      11.380  -1.482  11.979  1.00 19.29           C
ATOM   1042  SD  MET A 156      10.580  -1.356  10.366  1.00 21.23           S
ATOM   1043  CE  MET A 156      10.215  -3.062   9.963  1.00 23.61           C
ATOM   1044  C   MET A 156       8.166  -1.875  14.171  1.00 15.43           C
ATOM   1045  O   MET A 156       8.203  -3.095  14.334  1.00 16.22           O
ATOM   1046  N   VAL A 157       7.269  -1.063  14.741  1.00 15.41           N
ATOM   1047  CA  VAL A 157       5.969  -1.536  15.280  1.00 14.14           C
ATOM   1048  CB  VAL A 157       5.125  -0.382  15.845  1.00 14.32           C
ATOM   1049  CG1 VAL A 157       3.838  -0.917  16.461  1.00 15.92           C
ATOM   1050  CG2 VAL A 157       5.867   0.434  16.883  1.00 15.39           C
ATOM   1051  C   VAL A 157       5.237  -2.279  14.155  1.00 15.00           C
ATOM   1052  O   VAL A 157       4.617  -3.317  14.439  1.00 14.18           O
ATOM   1053  N   VAL A 158       5.296  -1.762  12.928  1.00 14.66           N
ATOM   1054  CA  VAL A 158       4.645  -2.365  11.725  1.00 15.65           C
ATOM   1055  CB  VAL A 158       4.926  -1.557  10.437  1.00 16.74           C
ATOM   1056  CG1 VAL A 158       4.266  -0.202  10.462  1.00 19.56           C
ATOM   1057  CG2 VAL A 158       6.411  -1.440  10.138  1.00 18.07           C
ATOM   1058  C   VAL A 158       5.090  -3.821  11.505  1.00 15.02           C
ATOM   1059  O   VAL A 158       4.414  -4.523  10.742  1.00 14.85           O
ATOM   1060  N   THR A 159       6.210  -4.273  12.064  1.00 15.58           N
ATOM   1061  CA  THR A 159       6.597  -5.702  12.039  1.00 15.27           C
ATOM   1062  CB  THR A 159       7.764  -5.995  12.986  1.00 16.91           C
ATOM   1063  OG1 THR A 159       8.887  -5.301  12.440  1.00 16.95           O
ATOM   1064  CG2 THR A 159       8.081  -7.471  13.111  1.00 16.96           C
ATOM   1065  C   THR A 159       5.390  -6.588  12.365  1.00 15.75           C
ATOM   1066  O   THR A 159       5.273  -7.644  11.726  1.00 14.10           O
ATOM   1067  N   TYR A 160       4.497  -6.181  13.276  1.00 13.90           N
ATOM   1068  CA  TYR A 160       3.379  -7.070  13.696  1.00 14.99           C
ATOM   1069  CB  TYR A 160       2.510  -6.428  14.784  1.00 15.37           C
ATOM   1070  CG  TYR A 160       1.322  -5.695  14.232  1.00 15.52           C
ATOM   1071  CD1 TYR A 160       0.110  -6.346  14.049  1.00 15.59           C
ATOM   1072  CE1 TYR A 160      -0.984  -5.678  13.535  1.00 15.84           C
ATOM   1073  CZ  TYR A 160      -0.884  -4.342  13.189  1.00 15.56           C
ATOM   1074  OH  TYR A 160      -1.990  -3.693  12.720  1.00 15.48           O
ATOM   1075  CE2 TYR A 160       0.308  -3.663  13.393  1.00 15.47           C
ATOM   1076  CD2 TYR A 160       1.405  -4.351  13.899  1.00 16.53           C
ATOM   1077  C   TYR A 160       2.542  -7.465  12.475  1.00 15.75           C
ATOM   1078  O   TYR A 160       1.954  -8.563  12.481  1.00 15.44           O
ATOM   1079  N   GLU A 161       2.457  -6.598  11.453  1.00 16.33           N
ATOM   1080  CA  GLU A 161       1.578  -6.887  10.288  1.00 17.84           C
ATOM   1081  CB  GLU A 161       0.608  -5.733  10.012  1.00 19.43           C
ATOM   1082  CG  GLU A 161       1.258  -4.530   9.379  1.00 20.88           C
ATOM   1083  CD  GLU A 161       0.284  -3.434   8.962  1.00 21.46           C
ATOM   1084  OE1 GLU A 161      -0.931  -3.670   8.985  1.00 23.95           O
ATOM   1085  OE2 GLU A 161       0.757  -2.357   8.620  1.00 21.43           O
ATOM   1086  C   GLU A 161       2.403  -7.278   9.055  1.00 18.53           C
ATOM   1087  O   GLU A 161       1.773  -7.692   8.063  1.00 18.75           O
ATOM   1088  N   GLU A 162       3.732  -7.170   9.090  1.00 17.49           N
ATOM   1089  CA  GLU A 162       4.603  -7.365   7.900  1.00 16.75           C
ATOM   1090  CB  GLU A 162       5.662  -6.269   7.840  1.00 18.21           C
ATOM   1091  CG  GLU A 162       5.037  -4.934   7.486  1.00 19.01           C
ATOM   1092  CD  GLU A 162       5.982  -3.784   7.241  1.00 19.72           C
ATOM   1093  OE1 GLU A 162       7.212  -3.986   7.304  1.00 21.23           O
ATOM   1094  OE2 GLU A 162       5.459  -2.682   6.990  1.00 22.36           O
ATOM   1095  C   GLU A 162       5.232  -8.755   7.891  1.00 17.80           C
ATOM   1096  O   GLU A 162       5.753  -9.186   6.814  1.00 16.14           O
ATOM   1097  N   ILE A 163       5.174  -9.450   9.029  1.00 16.41           N
ATOM   1098  CA  ILE A 163       5.615 -10.852   9.121  1.00 16.55           C
ATOM   1099  CB  ILE A 163       6.207 -11.118  10.511  1.00 17.28           C
ATOM   1100  CG1 ILE A 163       5.164 -11.003  11.626  1.00 16.79           C
ATOM   1101  CG2 ILE A 163       7.399 -10.200  10.708  1.00 16.83           C
ATOM   1102  CD1 ILE A 163       5.715 -11.169  13.042  1.00 17.91           C
ATOM   1103  C   ILE A 163       4.427 -11.759   8.800  1.00 16.90           C
ATOM   1104  O   ILE A 163       3.271 -11.334   8.859  1.00 15.13           O
ATOM   1105  N   PRO A 164       4.698 -13.039   8.460  1.00 16.85           N
ATOM   1106  CA  PRO A 164       3.624 -14.011   8.241  1.00 16.47           C
ATOM   1107  CB  PRO A 164       4.389 -15.307   7.976  1.00 16.82           C
ATOM   1108  CG  PRO A 164       5.692 -14.806   7.366  1.00 16.19           C
ATOM   1109  CD  PRO A 164       6.030 -13.614   8.241  1.00 15.63           C
ATOM   1110  C   PRO A 164       2.719 -14.080   9.474  1.00 16.90           C
ATOM   1111  O   PRO A 164       3.239 -14.049  10.573  1.00 17.07           O
ATOM   1112  N   ALA A 165       1.408 -14.161   9.248  1.00 16.18           N
ATOM   1113  CA  ALA A 165       0.365 -14.123  10.289  1.00 17.79           C
ATOM   1114  CB  ALA A 165      -1.014 -14.125   9.683  1.00 17.94           C
ATOM   1115  C   ALA A 165       0.569 -15.299  11.246  1.00 19.59           C
ATOM   1116  O   ALA A 165       0.173 -15.167  12.396  1.00 19.63           O
ATOM   1117  N   ASN A 166       1.222 -16.377  10.802  1.00 19.45           N
ATOM   1118  CA  ASN A 166       1.405 -17.609  11.615  1.00 19.74           C
ATOM   1119  CB  ASN A 166       1.162 -18.865  10.767  1.00 20.41           C
ATOM   1120  CG  ASN A 166       2.182 -19.048   9.669  1.00 20.49           C
ATOM   1121  OD1 ASN A 166       3.207 -18.358   9.636  1.00 22.33           O
ATOM   1122  ND2 ASN A 166       1.924 -19.996   8.780  1.00 21.66           N
ATOM   1123  C   ASN A 166       2.792 -17.625  12.271  1.00 18.87           C
ATOM   1124  O   ASN A 166       3.188 -18.691  12.804  1.00 19.59           O
ATOM   1125  N   SER A 167       3.491 -16.490  12.322  1.00 19.01           N
ATOM   1126  CA  SER A 167       4.906 -16.419  12.782  1.00 19.50           C
ATOM   1127  CB  SER A 167       5.452 -15.031  12.680  1.00 19.12           C
ATOM   1128  OG  SER A 167       5.552 -14.621  11.331  1.00 18.33           O
ATOM   1129  C   SER A 167       5.050 -16.942  14.223  1.00 20.02           C
ATOM   1130  O   SER A 167       6.123 -17.457  14.522  1.00 19.49           O
ATOM   1131  N   ALA A 168       4.050 -16.714  15.092  1.00 19.45           N
ATOM   1132  CA  ALA A 168       4.046 -17.164  16.508  1.00 21.10           C
ATOM   1133  CB  ALA A 168       3.565 -16.043  17.409  1.00 20.64           C
ATOM   1134  C   ALA A 168       3.192 -18.420  16.662  1.00 24.03           C
ATOM   1135  O   ALA A 168       2.837 -18.749  17.818  1.00 24.32           O
ATOM   1136  N   GLY A 169       2.846 -19.082  15.549  1.00 23.56           N
ATOM   1137  CA  GLY A 169       1.914 -20.224  15.514  1.00 23.59           C
ATOM   1138  C   GLY A 169       0.502 -19.820  15.890  1.00 23.96           C
ATOM   1139  O   GLY A 169      -0.266 -20.696  16.352  1.00 23.45           O
ATOM   1140  N   THR A 170       0.149 -18.537  15.733  1.00 23.06           N
ATOM   1141  CA  THR A 170      -1.181 -17.995  16.104  1.00 22.52           C
ATOM   1142  CB  THR A 170      -1.071 -17.115  17.358  1.00 22.64           C
ATOM   1143  OG1 THR A 170      -0.148 -16.053  17.088  1.00 18.67           O
ATOM   1144  CG2 THR A 170      -0.584 -17.898  18.556  1.00 22.25           C
ATOM   1145  C   THR A 170      -1.757 -17.288  14.876  1.00 23.58           C
ATOM   1146  O   THR A 170      -1.885 -17.952  13.832  1.00 22.23           O
ATOM   1147  N   ASN A 171      -2.084 -15.999  14.990  1.00 21.15           N
ATOM   1148  CA  ASN A 171      -2.712 -15.238  13.885  1.00 19.99           C
ATOM   1149  CB  ASN A 171      -4.223 -15.500  13.837  1.00 19.22           C
ATOM   1150  CG  ASN A 171      -4.935 -15.045  15.092  1.00 22.74           C
ATOM   1151  OD1 ASN A 171      -4.366 -14.337  15.929  1.00 21.72           O
ATOM   1152  ND2 ASN A 171      -6.187 -15.461  15.236  1.00 24.85           N
ATOM   1153  C   ASN A 171      -2.347 -13.763  14.035  1.00 18.61           C
ATOM   1154  O   ASN A 171      -1.589 -13.407  14.975  1.00 17.30           O
ATOM   1155  N   ARG A 172      -2.845 -12.935  13.119  1.00 18.51           N
ATOM   1156  CA  ARG A 172      -2.441 -11.512  13.036  1.00 17.04           C
ATOM   1157  CB  ARG A 172      -3.060 -10.810  11.821  1.00 17.22           C
ATOM   1158  CG  ARG A 172      -2.661  -9.345  11.679  1.00 17.26           C
ATOM   1159  CD  ARG A 172      -1.179  -9.141  11.378  1.00 17.23           C
ATOM   1160  NE  ARG A 172      -0.884  -9.697  10.061  1.00 16.75           N
ATOM   1161  CZ  ARG A 172       0.239 -10.326   9.712  1.00 17.25           C
ATOM   1162  NH1 ARG A 172       1.265 -10.427  10.543  1.00 17.20           N
ATOM   1163  NH2 ARG A 172       0.338 -10.831   8.493  1.00 17.31           N
ATOM   1164  C   ARG A 172      -2.873 -10.811  14.326  1.00 17.57           C
ATOM   1165  O   ARG A 172      -2.112  -9.982  14.797  1.00 18.60           O
ATOM   1166  N   ALA A 173      -4.069 -11.116  14.843  1.00 18.11           N
ATOM   1167  CA  ALA A 173      -4.640 -10.423  16.027  1.00 19.45           C
ATOM   1168  CB  ALA A 173      -6.079 -10.840  16.284  1.00 18.76           C
ATOM   1169  C   ALA A 173      -3.729 -10.705  17.224  1.00 17.23           C
ATOM   1170  O   ALA A 173      -3.511  -9.784  18.041  1.00 19.24           O
ATOM   1171  N   ASP A 174      -3.177 -11.916  17.310  1.00 17.51           N
ATOM   1172  CA  ASP A 174      -2.278 -12.314  18.422  1.00 18.83           C
ATOM   1173  CB  ASP A 174      -2.071 -13.827  18.520  1.00 18.88           C
ATOM   1174  CG  ASP A 174      -1.157 -14.197  19.681  1.00 20.30           C
ATOM   1175  OD1 ASP A 174      -1.565 -13.966  20.828  1.00 22.00           O
ATOM   1176  OD2 ASP A 174      -0.034 -14.649  19.425  1.00 19.40           O
ATOM   1177  C   ASP A 174      -0.945 -11.575  18.271  1.00 18.13           C
ATOM   1178  O   ASP A 174      -0.412 -11.109  19.306  1.00 17.86           O
ATOM   1179  N   LEU A 175      -0.437 -11.452  17.033  1.00 18.68           N
ATOM   1180  CA  LEU A 175       0.805 -10.684  16.769  1.00 17.56           C
ATOM   1181  CB  LEU A 175       1.211 -10.822  15.302  1.00 17.60           C
ATOM   1182  CG  LEU A 175       1.660 -12.218  14.899  1.00 17.86           C
ATOM   1183  CD1 LEU A 175       1.938 -12.277  13.409  1.00 17.72           C
ATOM   1184  CD2 LEU A 175       2.881 -12.681  15.697  1.00 19.10           C
ATOM   1185  C   LEU A 175       0.577  -9.229  17.184  1.00 16.98           C
ATOM   1186  O   LEU A 175       1.506  -8.630  17.747  1.00 15.83           O
ATOM   1187  N   ALA A 176      -0.599  -8.666  16.903  1.00 16.28           N
ATOM   1188  CA  ALA A 176      -0.958  -7.288  17.331  1.00 16.93           C
ATOM   1189  CB  ALA A 176      -2.320  -6.903  16.799  1.00 15.95           C
ATOM   1190  C   ALA A 176      -0.884  -7.184  18.865  1.00 16.79           C
ATOM   1191  O   ALA A 176      -0.265  -6.246  19.373  1.00 15.43           O
ATOM   1192  N   ARG A 177      -1.514  -8.111  19.600  1.00 16.63           N
ATOM   1193  CA  ARG A 177      -1.498  -8.095  21.091  1.00 19.23           C
ATOM   1194  CB  ARG A 177      -2.396  -9.198  21.663  1.00 21.58           C
ATOM   1195  CG  ARG A 177      -3.876  -8.963  21.370  1.00 27.89           C
ATOM   1196  CD  ARG A 177      -4.824  -9.853  22.173  1.00 31.51           C
ATOM   1197  NE  ARG A 177      -4.422 -11.250  22.052  1.00 36.93           N
ATOM   1198  CZ  ARG A 177      -4.858 -12.131  21.139  1.00 40.72           C
ATOM   1199  NH1 ARG A 177      -5.766 -11.790  20.231  1.00 39.29           N
ATOM   1200  NH2 ARG A 177      -4.378 -13.370  21.158  1.00 39.14           N
ATOM   1201  C   ARG A 177      -0.043  -8.218  21.566  1.00 16.21           C
ATOM   1202  O   ARG A 177       0.331  -7.519  22.480  1.00 14.33           O
ATOM   1203  N   LYS A 178       0.775  -9.026  20.908  1.00 14.99           N
ATOM   1204  CA  LYS A 178       2.202  -9.200  21.307  1.00 15.79           C
ATOM   1205  CB  LYS A 178       2.815 -10.369  20.546  1.00 15.70           C
ATOM   1206  CG  LYS A 178       2.387 -11.746  21.043  1.00 16.52           C
ATOM   1207  CD  LYS A 178       2.816 -12.865  20.111  1.00 17.40           C
ATOM   1208  CE  LYS A 178       3.058 -14.182  20.830  1.00 18.15           C
ATOM   1209  NZ  LYS A 178       1.832 -14.679  21.479  1.00 17.99           N
ATOM   1210  C   LYS A 178       3.000  -7.909  21.110  1.00 15.95           C
ATOM   1211  O   LYS A 178       3.893  -7.627  21.922  1.00 17.66           O
ATOM   1212  N   MET A 179       2.705  -7.141  20.060  1.00 14.95           N
ATOM   1213  CA  MET A 179       3.456  -5.889  19.794  1.00 13.70           C
ATOM   1214  CB  MET A 179       3.186  -5.399  18.373  1.00 14.48           C
ATOM   1215  CG  MET A 179       3.894  -4.105  18.046  1.00 14.34           C
ATOM   1216  SD  MET A 179       5.685  -4.171  18.317  1.00 15.70           S
ATOM   1217  CE  MET A 179       6.217  -5.254  16.999  1.00 14.94           C
ATOM   1218  C   MET A 179       3.014  -4.853  20.829  1.00 13.79           C
ATOM   1219  O   MET A 179       3.856  -4.157  21.376  1.00 13.89           O
ATOM   1220  N   VAL A 180       1.721  -4.790  21.127  1.00 13.01           N
ATOM   1221  CA  VAL A 180       1.235  -3.875  22.194  1.00 12.54           C
ATOM   1222  CB  VAL A 180      -0.292  -3.802  22.215  1.00 13.10           C
ATOM   1223  CG1 VAL A 180      -0.779  -3.016  23.441  1.00 13.38           C
ATOM   1224  CG2 VAL A 180      -0.799  -3.207  20.904  1.00 14.11           C
ATOM   1225  C   VAL A 180       1.827  -4.304  23.545  1.00 12.95           C
ATOM   1226  O   VAL A 180       2.209  -3.399  24.319  1.00 13.14           O
ATOM   1227  N   ALA A 181       1.920  -5.599  23.822  1.00 13.74           N
ATOM   1228  CA  ALA A 181       2.532  -6.111  25.077  1.00 14.89           C
ATOM   1229  CB  ALA A 181       2.352  -7.606  25.152  1.00 16.08           C
ATOM   1230  C   ALA A 181       4.007  -5.669  25.152  1.00 14.73           C
ATOM   1231  O   ALA A 181       4.476  -5.250  26.244  1.00 13.85           O
ATOM   1232  N   LEU A 182       4.717  -5.675  24.030  1.00 13.49           N
ATOM   1233  CA  LEU A 182       6.146  -5.238  24.026  1.00 14.32           C
ATOM   1234  CB  LEU A 182       6.794  -5.604  22.697  1.00 14.48           C
ATOM   1235  CG  LEU A 182       8.234  -5.106  22.534  1.00 15.46           C
ATOM   1236  CD1 LEU A 182       9.140  -5.622  23.666  1.00 16.40           C
ATOM   1237  CD2 LEU A 182       8.760  -5.532  21.173  1.00 16.26           C
ATOM   1238  C   LEU A 182       6.238  -3.732  24.309  1.00 14.58           C
ATOM   1239  O   LEU A 182       7.096  -3.317  25.143  1.00 13.14           O
ATOM   1240  N   ILE A 183       5.365  -2.932  23.694  1.00 14.12           N
ATOM   1241  CA  ILE A 183       5.333  -1.471  23.966  1.00 15.02           C
ATOM   1242  CB  ILE A 183       4.358  -0.778  22.988  1.00 15.10           C
ATOM   1243  CG1 ILE A 183       4.830  -0.913  21.537  1.00 15.24           C
ATOM   1244  CG2 ILE A 183       4.153   0.664  23.388  1.00 15.41           C
ATOM   1245  CD1 ILE A 183       3.754  -0.504  20.509  1.00 15.97           C
ATOM   1246  C   ILE A 183       5.017  -1.233  25.455  1.00 15.36           C
ATOM   1247  O   ILE A 183       5.656  -0.371  26.084  1.00 14.83           O
ATOM   1248  N   ALA A 184       4.080  -1.977  26.033  1.00 14.86           N
ATOM   1249  CA  ALA A 184       3.713  -1.831  27.460  1.00 14.86           C
ATOM   1250  CB  ALA A 184       2.485  -2.637  27.754  1.00 14.54           C
ATOM   1251  C   ALA A 184       4.910  -2.249  28.336  1.00 14.21           C
ATOM   1252  O   ALA A 184       5.180  -1.598  29.359  1.00 13.02           O
ATOM   1253  N   ARG A 185       5.655  -3.249  27.905  1.00 13.37           N
ATOM   1254  CA  ARG A 185       6.820  -3.734  28.693  1.00 14.57           C
ATOM   1255  CB  ARG A 185       7.317  -5.078  28.165  1.00 14.74           C
ATOM   1256  CG  ARG A 185       8.399  -5.678  29.066  1.00 14.56           C
ATOM   1257  CD  ARG A 185       8.978  -6.936  28.508  1.00 14.48           C
ATOM   1258  NE  ARG A 185       9.856  -7.560  29.480  1.00 15.76           N
ATOM   1259  CZ  ARG A 185      10.358  -8.769  29.381  1.00 16.53           C
ATOM   1260  NH1 ARG A 185      10.104  -9.522  28.319  1.00 16.78           N
ATOM   1261  NH2 ARG A 185      11.106  -9.231  30.372  1.00 17.83           N
ATOM   1262  C   ARG A 185       7.915  -2.662  28.663  1.00 15.24           C
ATOM   1263  O   ARG A 185       8.567  -2.372  29.719  1.00 15.54           O
ATOM   1264  N   ILE A 186       8.086  -2.031  27.502  1.00 14.17           N
ATOM   1265  CA  ILE A 186       9.091  -0.950  27.338  1.00 13.99           C
ATOM   1266  CB  ILE A 186       9.122  -0.478  25.880  1.00 14.00           C
ATOM   1267  CG1 ILE A 186       9.756  -1.522  24.945  1.00 13.92           C
ATOM   1268  CG2 ILE A 186       9.833   0.862  25.822  1.00 14.74           C
ATOM   1269  CD1 ILE A 186       9.539  -1.259  23.452  1.00 13.64           C
ATOM   1270  C   ILE A 186       8.704   0.173  28.296  1.00 13.10           C
ATOM   1271  O   ILE A 186       9.547   0.682  29.003  1.00 12.34           O
ATOM   1272  N   ASN A 187       7.448   0.591  28.244  1.00 12.70           N
ATOM   1273  CA  ASN A 187       6.957   1.725  29.054  1.00 13.13           C
ATOM   1274  CB  ASN A 187       5.500   2.022  28.764  1.00 14.48           C
ATOM   1275  CG  ASN A 187       5.048   3.235  29.550  1.00 14.96           C
ATOM   1276  OD1 ASN A 187       5.526   4.336  29.320  1.00 16.52           O
ATOM   1277  ND2 ASN A 187       4.112   3.054  30.462  1.00 14.78           N
ATOM   1278  C   ASN A 187       7.158   1.440  30.542  1.00 13.36           C
ATOM   1279  O   ASN A 187       7.658   2.322  31.253  1.00 13.64           O
ATOM   1280  N   THR A 188       6.751   0.277  31.030  1.00 14.14           N
ATOM   1281  CA  THR A 188       6.863  -0.028  32.478  1.00 14.02           C
ATOM   1282  CB  THR A 188       6.156  -1.333  32.796  1.00 16.11           C
ATOM   1283  OG1 THR A 188       4.758  -1.056  32.711  1.00 18.02           O
ATOM   1284  CG2 THR A 188       6.513  -1.862  34.159  1.00 15.86           C
ATOM   1285  C   THR A 188       8.349  -0.022  32.885  1.00 14.09           C
ATOM   1286  O   THR A 188       8.705   0.583  33.940  1.00 13.23           O
ATOM   1287  N   TYR A 189       9.192  -0.631  32.060  1.00 13.16           N
ATOM   1288  CA  TYR A 189      10.651  -0.700  32.341  1.00 13.33           C
ATOM   1289  CB  TYR A 189      11.355  -1.584  31.316  1.00 13.22           C
ATOM   1290  CG  TYR A 189      12.837  -1.649  31.546  1.00 13.86           C
ATOM   1291  CD1 TYR A 189      13.680  -0.718  30.969  1.00 14.19           C
ATOM   1292  CE1 TYR A 189      15.051  -0.754  31.194  1.00 15.97           C
ATOM   1293  CZ  TYR A 189      15.584  -1.741  32.002  1.00 15.08           C
ATOM   1294  OH  TYR A 189      16.933  -1.809  32.228  1.00 15.17           O
ATOM   1295  CE2 TYR A 189      14.753  -2.701  32.549  1.00 14.88           C
ATOM   1296  CD2 TYR A 189      13.392  -2.653  32.314  1.00 13.23           C
ATOM   1297  C   TYR A 189      11.231   0.709  32.384  1.00 13.05           C
ATOM   1298  O   TYR A 189      12.000   1.050  33.307  1.00 14.35           O
ATOM   1299  N   ALA A 190      10.938   1.531  31.366  1.00 13.80           N
ATOM   1300  CA  ALA A 190      11.532   2.874  31.234  1.00 12.95           C
ATOM   1301  CB  ALA A 190      11.196   3.459  29.882  1.00 13.20           C
ATOM   1302  C   ALA A 190      11.027   3.775  32.363  1.00 13.18           C
ATOM   1303  O   ALA A 190      11.871   4.462  32.997  1.00 13.77           O
ATOM   1304  N   LYS A 191       9.713   3.792  32.615  1.00 12.32           N
ATOM   1305  CA  LYS A 191       9.137   4.724  33.629  1.00 12.85           C
ATOM   1306  CB  LYS A 191       7.601   4.631  33.616  1.00 12.70           C
ATOM   1307  CG  LYS A 191       6.917   5.247  32.405  1.00 13.60           C
ATOM   1308  CD  LYS A 191       6.992   6.694  32.327  1.00 14.80           C
ATOM   1309  CE  LYS A 191       6.032   7.319  31.325  1.00 15.03           C
ATOM   1310  NZ  LYS A 191       6.261   6.856  29.940  1.00 15.18           N
ATOM   1311  C   LYS A 191       9.692   4.377  35.015  1.00 12.16           C
ATOM   1312  O   LYS A 191       9.822   5.278  35.882  1.00 12.73           O
ATOM   1313  N   ALA A 192      10.001   3.115  35.259  1.00 13.69           N
ATOM   1314  CA  ALA A 192      10.550   2.682  36.561  1.00 13.57           C
ATOM   1315  CB  ALA A 192      10.615   1.189  36.602  1.00 14.46           C
ATOM   1316  C   ALA A 192      11.926   3.333  36.800  1.00 13.96           C
ATOM   1317  O   ALA A 192      12.259   3.665  37.962  1.00 14.15           O
ATOM   1318  N   ARG A 193      12.678   3.562  35.731  1.00 14.70           N
ATOM   1319  CA  ARG A 193      14.038   4.165  35.772  1.00 15.65           C
ATOM   1320  CB  ARG A 193      14.899   3.489  34.716  1.00 16.30           C
ATOM   1321  CG  ARG A 193      15.291   2.100  35.202  1.00 17.37           C
ATOM   1322  CD  ARG A 193      15.438   1.109  34.077  1.00 17.14           C
ATOM   1323  NE  ARG A 193      15.756  -0.157  34.711  1.00 17.42           N
ATOM   1324  CZ  ARG A 193      14.867  -0.978  35.264  1.00 17.89           C
ATOM   1325  NH1 ARG A 193      13.565  -0.725  35.215  1.00 17.04           N
ATOM   1326  NH2 ARG A 193      15.294  -2.081  35.833  1.00 18.06           N
ATOM   1327  C   ARG A 193      13.981   5.681  35.617  1.00 15.63           C
ATOM   1328  O   ARG A 193      14.880   6.342  36.142  1.00 16.09           O
ATOM   1329  N   ASN A 194      12.987   6.202  34.897  1.00 15.50           N
ATOM   1330  CA  ASN A 194      12.776   7.661  34.768  1.00 14.79           C
ATOM   1331  CB  ASN A 194      13.616   8.235  33.636  1.00 14.80           C
ATOM   1332  CG  ASN A 194      13.436   9.715  33.428  1.00 15.20           C
ATOM   1333  OD1 ASN A 194      12.673  10.358  34.158  1.00 15.43           O
ATOM   1334  ND2 ASN A 194      14.150  10.266  32.449  1.00 12.77           N
ATOM   1335  C   ASN A 194      11.296   7.903  34.531  1.00 13.89           C
ATOM   1336  O   ASN A 194      10.807   7.619  33.451  1.00 13.15           O
ATOM   1337  N   PRO A 195      10.540   8.429  35.521  1.00 14.30           N
ATOM   1338  CA  PRO A 195       9.095   8.539  35.365  1.00 14.52           C
ATOM   1339  CB  PRO A 195       8.600   8.900  36.766  1.00 14.29           C
ATOM   1340  CG  PRO A 195       9.791   9.591  37.402  1.00 14.66           C
ATOM   1341  CD  PRO A 195      10.995   8.858  36.844  1.00 14.74           C
ATOM   1342  C   PRO A 195       8.722   9.606  34.326  1.00 14.14           C
ATOM   1343  O   PRO A 195       7.589   9.635  33.920  1.00 15.08           O
ATOM   1344  N   ASP A 196       9.686  10.422  33.894  1.00 14.55           N
ATOM   1345  CA  ASP A 196       9.507  11.461  32.840  1.00 16.01           C
ATOM   1346  CB  ASP A 196      10.371  12.686  33.139  1.00 18.15           C
ATOM   1347  CG  ASP A 196       9.887  13.423  34.382  1.00 22.61           C
ATOM   1348  OD1 ASP A 196       8.636  13.565  34.534  1.00 24.63           O
ATOM   1349  OD2 ASP A 196      10.737  13.851  35.206  1.00 29.86           O
ATOM   1350  C   ASP A 196       9.782  10.908  31.435  1.00 16.38           C
ATOM   1351  O   ASP A 196       9.573  11.679  30.466  1.00 15.86           O
ATOM   1352  N   PHE A 197      10.273   9.682  31.319  1.00 16.64           N
ATOM   1353  CA  PHE A 197      10.772   9.121  30.029  1.00 15.43           C
ATOM   1354  CB  PHE A 197      11.677   7.928  30.296  1.00 14.24           C
ATOM   1355  CG  PHE A 197      12.420   7.419  29.091  1.00 13.06           C
ATOM   1356  CD1 PHE A 197      11.842   6.471  28.263  1.00 13.59           C
ATOM   1357  CE1 PHE A 197      12.524   5.972  27.164  1.00 13.32           C
ATOM   1358  CZ  PHE A 197      13.787   6.445  26.881  1.00 13.40           C
ATOM   1359  CD2 PHE A 197      13.680   7.905  28.777  1.00 13.26           C
ATOM   1360  CE2 PHE A 197      14.365   7.414  27.673  1.00 13.47           C
ATOM   1361  C   PHE A 197       9.569   8.742  29.171  1.00 15.59           C
ATOM   1362  O   PHE A 197       8.780   7.847  29.539  1.00 15.73           O
ATOM   1363  N   LYS A 198       9.407   9.440  28.057  1.00 14.62           N
ATOM   1364  CA  LYS A 198       8.234   9.316  27.167  1.00 14.40           C
ATOM   1365  CB  LYS A 198       8.051  10.643  26.432  1.00 15.15           C
ATOM   1366  CG  LYS A 198       7.831  11.820  27.362  1.00 16.63           C
ATOM   1367  CD  LYS A 198       6.574  11.652  28.226  1.00 16.59           C
ATOM   1368  CE  LYS A 198       6.253  12.889  29.031  1.00 17.97           C
ATOM   1369  NZ  LYS A 198       7.412  13.287  29.865  1.00 18.13           N
ATOM   1370  C   LYS A 198       8.404   8.143  26.207  1.00 14.32           C
ATOM   1371  O   LYS A 198       9.521   7.803  25.848  1.00 14.36           O
ATOM   1372  N   VAL A 199       7.291   7.528  25.867  1.00 12.82           N
ATOM   1373  CA  VAL A 199       7.190   6.382  24.932  1.00 13.09           C
ATOM   1374  CB  VAL A 199       6.653   5.136  25.647  1.00 13.57           C
ATOM   1375  CG1 VAL A 199       6.373   3.976  24.692  1.00 13.88           C
ATOM   1376  CG2 VAL A 199       7.612   4.723  26.742  1.00 13.66           C
ATOM   1377  C   VAL A 199       6.297   6.792  23.771  1.00 14.06           C
ATOM   1378  O   VAL A 199       5.091   7.078  23.999  1.00 13.29           O
ATOM   1379  N   VAL A 200       6.875   6.761  22.576  1.00 13.86           N
ATOM   1380  CA  VAL A 200       6.231   7.217  21.315  1.00 13.86           C
ATOM   1381  CB  VAL A 200       6.766   8.587  20.897  1.00 13.93           C
ATOM   1382  CG1 VAL A 200       6.053   9.092  19.645  1.00 15.00           C
ATOM   1383  CG2 VAL A 200       6.657   9.598  22.052  1.00 14.73           C
ATOM   1384  C   VAL A 200       6.471   6.168  20.239  1.00 13.72           C
ATOM   1385  O   VAL A 200       7.502   6.151  19.582  1.00 13.03           O
ATOM   1386  N   PRO A 201       5.508   5.265  20.009  1.00 13.23           N
ATOM   1387  CA  PRO A 201       5.565   4.371  18.852  1.00 12.73           C
ATOM   1388  CB  PRO A 201       4.350   3.441  18.992  1.00 13.29           C
ATOM   1389  CG  PRO A 201       3.543   3.986  20.140  1.00 14.48           C
ATOM   1390  CD  PRO A 201       4.322   5.054  20.846  1.00 13.37           C
ATOM   1391  C   PRO A 201       5.436   5.165  17.545  1.00 13.34           C
ATOM   1392  O   PRO A 201       4.831   6.202  17.566  1.00 13.47           O
ATOM   1393  N   GLN A 202       5.995   4.637  16.460  1.00 15.18           N
ATOM   1394  CA  GLN A 202       5.834   5.245  15.116  1.00 13.90           C
ATOM   1395  CB  GLN A 202       7.166   5.433  14.387  1.00 16.21           C
ATOM   1396  CG  GLN A 202       6.945   6.126  13.042  1.00 15.68           C
ATOM   1397  CD  GLN A 202       8.201   6.494  12.300  1.00 15.62           C
ATOM   1398  OE1 GLN A 202       8.445   7.675  12.062  1.00 15.41           O
ATOM   1399  NE2 GLN A 202       8.952   5.483  11.862  1.00 16.78           N
ATOM   1400  C   GLN A 202       4.941   4.335  14.278  1.00 14.32           C
ATOM   1401  O   GLN A 202       5.238   3.143  14.168  1.00 16.03           O
ATOM   1402  N   ASN A 203       3.909   4.923  13.683  1.00 13.87           N
ATOM   1403  CA  ASN A 203       2.965   4.250  12.775  1.00 14.79           C
ATOM   1404  CB  ASN A 203       3.734   3.721  11.572  1.00 13.82           C
ATOM   1405  CG  ASN A 203       4.331   4.871  10.794  1.00 14.49           C
ATOM   1406  OD1 ASN A 203       3.729   5.938  10.742  1.00 13.36           O
ATOM   1407  ND2 ASN A 203       5.500   4.653  10.212  1.00 14.42           N
ATOM   1408  C   ASN A 203       2.159   3.190  13.536  1.00 15.16           C
ATOM   1409  O   ASN A 203       2.106   3.249  14.788  1.00 15.75           O
ATOM   1410  N   SER A 204       1.506   2.279  12.797  1.00 15.15           N
ATOM   1411  CA  SER A 204       0.600   1.254  13.364  1.00 15.23           C
ATOM   1412  CB  SER A 204       1.395   0.154  14.006  1.00 15.97           C
ATOM   1413  OG  SER A 204       2.238  -0.475  13.039  1.00 15.47           O
ATOM   1414  C   SER A 204      -0.389   1.864  14.359  1.00 15.14           C
ATOM   1415  O   SER A 204      -0.626   1.298  15.432  1.00 15.27           O
ATOM   1416  N   PRO A 205      -1.062   2.986  14.056  1.00 15.47           N
ATOM   1417  CA  PRO A 205      -1.968   3.605  15.034  1.00 15.11           C
ATOM   1418  CB  PRO A 205      -2.397   4.892  14.334  1.00 15.43           C
ATOM   1419  CG  PRO A 205      -2.317   4.542  12.882  1.00 15.79           C
ATOM   1420  CD  PRO A 205      -1.039   3.731  12.782  1.00 16.02           C
ATOM   1421  C   PRO A 205      -3.183   2.734  15.368  1.00 15.36           C
ATOM   1422  O   PRO A 205      -3.865   3.005  16.359  1.00 15.81           O
ATOM   1423  N   GLU A 206      -3.477   1.744  14.503  1.00 14.35           N
ATOM   1424  CA  GLU A 206      -4.650   0.856  14.671  1.00 13.96           C
ATOM   1425  CB  GLU A 206      -4.863  -0.007  13.427  1.00 13.48           C
ATOM   1426  CG  GLU A 206      -3.723  -0.964  13.146  1.00 15.14           C
ATOM   1427  CD  GLU A 206      -2.545  -0.438  12.317  1.00 16.45           C
ATOM   1428  OE1 GLU A 206      -2.514   0.771  11.993  1.00 16.86           O
ATOM   1429  OE2 GLU A 206      -1.646  -1.263  11.990  1.00 18.15           O
ATOM   1430  C   GLU A 206      -4.481   0.015  15.944  1.00 14.03           C
ATOM   1431  O   GLU A 206      -5.503  -0.479  16.478  1.00 14.16           O
ATOM   1432  N   LEU A 207      -3.261  -0.081  16.473  1.00 14.14           N
ATOM   1433  CA  LEU A 207      -2.987  -0.802  17.751  1.00 14.24           C
ATOM   1434  CB  LEU A 207      -1.476  -0.925  17.974  1.00 14.42           C
ATOM   1435  CG  LEU A 207      -0.728  -1.782  16.949  1.00 14.70           C
ATOM   1436  CD1 LEU A 207       0.726  -1.943  17.322  1.00 15.40           C
ATOM   1437  CD2 LEU A 207      -1.362  -3.140  16.765  1.00 15.92           C
ATOM   1438  C   LEU A 207      -3.686  -0.099  18.921  1.00 15.06           C
ATOM   1439  O   LEU A 207      -3.873  -0.733  19.963  1.00 14.79           O
ATOM   1440  N   VAL A 208      -4.159   1.115  18.709  1.00 15.85           N
ATOM   1441  CA  VAL A 208      -4.956   1.896  19.692  1.00 15.93           C
ATOM   1442  CB  VAL A 208      -5.332   3.272  19.133  1.00 16.16           C
ATOM   1443  CG1 VAL A 208      -6.382   3.142  18.041  1.00 16.64           C
ATOM   1444  CG2 VAL A 208      -5.793   4.212  20.250  1.00 15.41           C
ATOM   1445  C   VAL A 208      -6.209   1.109  20.109  1.00 16.49           C
ATOM   1446  O   VAL A 208      -6.725   1.415  21.179  1.00 15.65           O
ATOM   1447  N   ASP A 209      -6.695   0.173  19.288  1.00 15.45           N
ATOM   1448  CA  ASP A 209      -7.885  -0.667  19.584  1.00 17.91           C
ATOM   1449  CB  ASP A 209      -8.199  -1.656  18.458  1.00 22.91           C
ATOM   1450  CG  ASP A 209      -8.915  -1.076  17.261  1.00 33.15           C
ATOM   1451  OD1 ASP A 209      -9.679  -0.114  17.447  1.00 38.37           O
ATOM   1452  OD2 ASP A 209      -8.741  -1.640  16.152  1.00 43.21           O
ATOM   1453  C   ASP A 209      -7.609  -1.541  20.814  1.00 17.08           C
ATOM   1454  O   ASP A 209      -8.547  -1.881  21.484  1.00 15.40           O
ATOM   1455  N   ASP A 210      -6.350  -1.930  21.047  1.00 14.84           N
ATOM   1456  CA  ASP A 210      -5.959  -2.764  22.219  1.00 15.54           C
ATOM   1457  CB  ASP A 210      -4.554  -3.325  22.018  1.00 16.59           C
ATOM   1458  CG  ASP A 210      -4.195  -4.431  22.999  1.00 17.09           C
ATOM   1459  OD1 ASP A 210      -4.556  -4.315  24.182  1.00 16.69           O
ATOM   1460  OD2 ASP A 210      -3.598  -5.419  22.552  1.00 18.52           O
ATOM   1461  C   ASP A 210      -6.014  -1.890  23.479  1.00 15.37           C
ATOM   1462  O   ASP A 210      -5.299  -0.893  23.558  1.00 14.88           O
ATOM   1463  N   PRO A 211      -6.793  -2.260  24.525  1.00 15.96           N
ATOM   1464  CA  PRO A 211      -6.876  -1.447  25.746  1.00 16.42           C
ATOM   1465  CB  PRO A 211      -7.788  -2.245  26.706  1.00 18.58           C
ATOM   1466  CG  PRO A 211      -8.444  -3.305  25.856  1.00 19.76           C
ATOM   1467  CD  PRO A 211      -7.637  -3.455  24.589  1.00 17.49           C
ATOM   1468  C   PRO A 211      -5.515  -1.227  26.422  1.00 14.41           C
ATOM   1469  O   PRO A 211      -5.362  -0.226  27.110  1.00 14.23           O
ATOM   1470  N   ALA A 212      -4.532  -2.118  26.204  1.00 14.78           N
ATOM   1471  CA  ALA A 212      -3.188  -1.997  26.812  1.00 15.02           C
ATOM   1472  CB  ALA A 212      -2.468  -3.317  26.786  1.00 16.46           C
ATOM   1473  C   ALA A 212      -2.362  -0.919  26.094  1.00 14.72           C
ATOM   1474  O   ALA A 212      -1.297  -0.530  26.636  1.00 14.71           O
ATOM   1475  N   TYR A 213      -2.817  -0.400  24.951  1.00 14.06           N
ATOM   1476  CA  TYR A 213      -1.963   0.507  24.120  1.00 13.75           C
ATOM   1477  CB  TYR A 213      -2.488   0.604  22.695  1.00 13.91           C
ATOM   1478  CG  TYR A 213      -1.674   1.447  21.750  1.00 12.77           C
ATOM   1479  CD1 TYR A 213      -0.522   0.955  21.142  1.00 13.19           C
ATOM   1480  CE1 TYR A 213       0.176   1.721  20.215  1.00 12.34           C
ATOM   1481  CZ  TYR A 213      -0.304   2.970  19.865  1.00 12.83           C
ATOM   1482  OH  TYR A 213       0.335   3.782  18.965  1.00 14.36           O
ATOM   1483  CE2 TYR A 213      -1.447   3.469  20.469  1.00 12.76           C
ATOM   1484  CD2 TYR A 213      -2.126   2.693  21.384  1.00 12.40           C
ATOM   1485  C   TYR A 213      -1.905   1.906  24.741  1.00 15.42           C
ATOM   1486  O   TYR A 213      -0.824   2.370  25.097  1.00 13.47           O
ATOM   1487  N   LEU A 214      -3.042   2.591  24.871  1.00 14.68           N
ATOM   1488  CA  LEU A 214      -3.006   4.015  25.304  1.00 14.78           C
ATOM   1489  CB  LEU A 214      -4.375   4.681  25.211  1.00 15.27           C
ATOM   1490  CG  LEU A 214      -4.783   5.000  23.779  1.00 15.29           C
ATOM   1491  CD1 LEU A 214      -6.250   5.361  23.704  1.00 14.63           C
ATOM   1492  CD2 LEU A 214      -3.902   6.087  23.189  1.00 15.96           C
ATOM   1493  C   LEU A 214      -2.369   4.152  26.686  1.00 14.87           C
ATOM   1494  O   LEU A 214      -1.547   5.053  26.836  1.00 13.79           O
ATOM   1495  N   PRO A 215      -2.604   3.256  27.687  1.00 14.38           N
ATOM   1496  CA  PRO A 215      -1.886   3.338  28.962  1.00 15.89           C
ATOM   1497  CB  PRO A 215      -2.517   2.253  29.853  1.00 15.10           C
ATOM   1498  CG  PRO A 215      -3.925   2.123  29.237  1.00 15.75           C
ATOM   1499  CD  PRO A 215      -3.649   2.227  27.740  1.00 15.58           C
ATOM   1500  C   PRO A 215      -0.376   3.128  28.880  1.00 17.20           C
ATOM   1501  O   PRO A 215       0.260   3.389  29.854  1.00 20.32           O
ATOM   1502  N   ALA A 216       0.154   2.647  27.765  1.00 15.54           N
ATOM   1503  CA  ALA A 216       1.604   2.378  27.605  1.00 15.33           C
ATOM   1504  CB  ALA A 216       1.792   1.075  26.883  1.00 14.76           C
ATOM   1505  C   ALA A 216       2.315   3.508  26.843  1.00 15.52           C
ATOM   1506  O   ALA A 216       3.543   3.430  26.748  1.00 17.80           O
ATOM   1507  N   ILE A 217       1.611   4.468  26.246  1.00 14.86           N
ATOM   1508  CA  ILE A 217       2.265   5.482  25.361  1.00 14.73           C
ATOM   1509  CB  ILE A 217       1.856   5.319  23.886  1.00 14.17           C
ATOM   1510  CG1 ILE A 217       0.430   5.806  23.618  1.00 15.47           C
ATOM   1511  CG2 ILE A 217       2.062   3.873  23.462  1.00 14.19           C
ATOM   1512  CD1 ILE A 217       0.118   6.072  22.172  1.00 15.94           C
ATOM   1513  C   ILE A 217       2.010   6.899  25.878  1.00 14.98           C
ATOM   1514  O   ILE A 217       0.963   7.161  26.578  1.00 15.60           O
ATOM   1515  N   ASP A 218       2.899   7.806  25.494  1.00 13.18           N
ATOM   1516  CA  ASP A 218       2.738   9.252  25.774  1.00 13.82           C
ATOM   1517  CB  ASP A 218       3.934   9.817  26.522  1.00 13.85           C
ATOM   1518  CG  ASP A 218       4.217   8.966  27.735  1.00 15.75           C
ATOM   1519  OD1 ASP A 218       3.367   8.987  28.629  1.00 14.85           O
ATOM   1520  OD2 ASP A 218       5.237   8.249  27.720  1.00 14.53           O
ATOM   1521  C   ASP A 218       2.538  10.018  24.467  1.00 12.52           C
ATOM   1522  O   ASP A 218       2.203  11.168  24.528  1.00 13.59           O
ATOM   1523  N   GLY A 219       2.768   9.383  23.324  1.00 13.06           N
ATOM   1524  CA  GLY A 219       2.621  10.070  22.038  1.00 12.75           C
ATOM   1525  C   GLY A 219       2.692   9.064  20.913  1.00 13.01           C
ATOM   1526  O   GLY A 219       2.894   7.912  21.191  1.00 12.56           O
ATOM   1527  N   LEU A 220       2.484   9.516  19.692  1.00 12.78           N
ATOM   1528  CA  LEU A 220       2.482   8.625  18.509  1.00 12.86           C
ATOM   1529  CB  LEU A 220       1.028   8.302  18.159  1.00 14.05           C
ATOM   1530  CG  LEU A 220       0.774   7.749  16.758  1.00 14.87           C
ATOM   1531  CD1 LEU A 220       1.294   6.343  16.652  1.00 15.59           C
ATOM   1532  CD2 LEU A 220      -0.705   7.829  16.411  1.00 15.86           C
ATOM   1533  C   LEU A 220       3.136   9.419  17.395  1.00 13.48           C
ATOM   1534  O   LEU A 220       2.740  10.601  17.242  1.00 14.20           O
ATOM   1535  N   GLY A 221       4.063   8.803  16.675  1.00 13.46           N
ATOM   1536  CA  GLY A 221       4.636   9.362  15.439  1.00 14.68           C
ATOM   1537  C   GLY A 221       3.890   8.766  14.262  1.00 14.83           C
ATOM   1538  O   GLY A 221       3.617   7.581  14.307  1.00 16.24           O
ATOM   1539  N   MET A 222       3.454   9.600  13.330  1.00 14.86           N
ATOM   1540  CA  MET A 222       2.696   9.126  12.152  1.00 15.64           C
ATOM   1541  CB  MET A 222       1.239   9.589  12.182  1.00 15.68           C
ATOM   1542  CG  MET A 222       0.372   8.813  13.161  1.00 17.02           C
ATOM   1543  SD  MET A 222       0.326   7.055  12.753  1.00 18.77           S
ATOM   1544  CE  MET A 222      -0.377   7.070  11.112  1.00 20.96           C
ATOM   1545  C   MET A 222       3.357   9.694  10.916  1.00 15.93           C
ATOM   1546  O   MET A 222       3.377  10.911  10.781  1.00 15.85           O
ATOM   1547  N   GLU A 223       3.791   8.805  10.024  1.00 17.60           N
ATOM   1548  CA  GLU A 223       4.343   9.192   8.715  1.00 17.66           C
ATOM   1549  CB  GLU A 223       5.471   8.244   8.335  1.00 17.97           C
ATOM   1550  CG  GLU A 223       6.712   8.372   9.199  1.00 19.26           C
ATOM   1551  CD  GLU A 223       7.760   7.401   8.692  1.00 21.33           C
ATOM   1552  OE1 GLU A 223       8.807   7.876   8.153  1.00 20.67           O
ATOM   1553  OE2 GLU A 223       7.494   6.183   8.775  1.00 18.91           O
ATOM   1554  C   GLU A 223       3.230   9.132   7.671  1.00 16.42           C
ATOM   1555  O   GLU A 223       2.322   8.261   7.777  1.00 16.60           O
ATOM   1556  N   ASP A 224       3.287  10.029   6.694  1.00 16.82           N
ATOM   1557  CA  ASP A 224       2.633   9.846   5.382  1.00 16.06           C
ATOM   1558  CB  ASP A 224       3.085   8.547   4.727  1.00 16.37           C
ATOM   1559  CG  ASP A 224       4.511   8.605   4.214  1.00 17.45           C
ATOM   1560  OD1 ASP A 224       4.766   9.426   3.322  1.00 16.41           O
ATOM   1561  OD2 ASP A 224       5.365   7.847   4.754  1.00 18.16           O
ATOM   1562  C   ASP A 224       1.110   9.888   5.498  1.00 15.95           C
ATOM   1563  O   ASP A 224       0.443   9.270   4.663  1.00 16.87           O
ATOM   1564  N   MET A 225       0.568  10.643   6.439  1.00 15.24           N
ATOM   1565  CA  MET A 225      -0.899  10.773   6.561  1.00 15.06           C
ATOM   1566  CB  MET A 225      -1.281  11.297   7.948  1.00 15.75           C
ATOM   1567  CG  MET A 225      -1.137  10.221   9.044  1.00 17.82           C
ATOM   1568  SD  MET A 225      -1.950  10.691  10.579  1.00 17.88           S
ATOM   1569  CE  MET A 225      -1.046  12.148  11.071  1.00 17.36           C
ATOM   1570  C   MET A 225      -1.464  11.705   5.481  1.00 14.26           C
ATOM   1571  O   MET A 225      -2.679  11.615   5.218  1.00 14.87           O
ATOM   1572  N   TYR A 226      -0.657  12.614   4.940  1.00 14.78           N
ATOM   1573  CA  TYR A 226      -1.118  13.710   4.037  1.00 15.12           C
ATOM   1574  CB  TYR A 226      -0.956  15.053   4.751  1.00 15.72           C
ATOM   1575  CG  TYR A 226      -1.650  15.112   6.088  1.00 15.75           C
ATOM   1576  CD1 TYR A 226      -3.040  15.044   6.183  1.00 15.81           C
ATOM   1577  CE1 TYR A 226      -3.696  15.068   7.404  1.00 16.76           C
ATOM   1578  CZ  TYR A 226      -2.957  15.168   8.575  1.00 17.77           C
ATOM   1579  OH  TYR A 226      -3.530  15.222   9.816  1.00 16.20           O
ATOM   1580  CE2 TYR A 226      -1.574  15.231   8.497  1.00 18.06           C
ATOM   1581  CD2 TYR A 226      -0.935  15.194   7.269  1.00 16.92           C
ATOM   1582  C   TYR A 226      -0.391  13.662   2.687  1.00 16.23           C
ATOM   1583  O   TYR A 226      -1.101  13.547   1.647  1.00 15.30           O
ATOM   1584  N   TRP A 227       0.946  13.733   2.699  1.00 15.62           N
ATOM   1585  CA  TRP A 227       1.800  13.828   1.488  1.00 16.74           C
ATOM   1586  CB  TRP A 227       2.246  15.274   1.238  1.00 17.23           C
ATOM   1587  CG  TRP A 227       1.068  16.098   0.847  1.00 16.75           C
ATOM   1588  CD1 TRP A 227       0.264  16.817   1.676  1.00 17.69           C
ATOM   1589  NE1 TRP A 227      -0.765  17.369   0.973  1.00 17.35           N
ATOM   1590  CE2 TRP A 227      -0.704  16.944  -0.323  1.00 18.38           C
ATOM   1591  CD2 TRP A 227       0.450  16.145  -0.445  1.00 17.21           C
ATOM   1592  CE3 TRP A 227       0.757  15.588  -1.686  1.00 17.64           C
ATOM   1593  CZ3 TRP A 227      -0.057  15.884  -2.761  1.00 17.86           C
ATOM   1594  CH2 TRP A 227      -1.198  16.668  -2.616  1.00 17.80           C
ATOM   1595  CZ2 TRP A 227      -1.540  17.228  -1.406  1.00 18.62           C
ATOM   1596  C   TRP A 227       2.990  12.878   1.600  1.00 17.17           C
ATOM   1597  O   TRP A 227       3.736  12.980   2.596  1.00 16.61           O
ATOM   1598  N   SER A 228       3.113  11.973   0.612  1.00 16.44           N
ATOM   1599  CA  SER A 228       4.170  10.946   0.521  1.00 18.39           C
ATOM   1600  CB  SER A 228       3.585   9.565   0.501  1.00 20.50           C
ATOM   1601  OG  SER A 228       2.699   9.408   1.603  1.00 20.26           O
ATOM   1602  C   SER A 228       4.989  11.231  -0.736  1.00 17.07           C
ATOM   1603  O   SER A 228       4.501  10.916  -1.845  1.00 18.42           O
ATOM   1604  N   ASP A 229       6.136  11.881  -0.569  1.00 17.47           N
ATOM   1605  CA  ASP A 229       7.020  12.307  -1.675  1.00 18.75           C
ATOM   1606  CB  ASP A 229       7.776  11.105  -2.233  1.00 20.61           C
ATOM   1607  CG  ASP A 229       8.692  10.437  -1.210  1.00 22.19           C
ATOM   1608  OD1 ASP A 229       9.003  11.052  -0.167  1.00 24.27           O
ATOM   1609  OD2 ASP A 229       9.090   9.327  -1.461  1.00 24.47           O
ATOM   1610  C   ASP A 229       6.172  13.079  -2.696  1.00 17.53           C
ATOM   1611  O   ASP A 229       6.205  12.744  -3.907  1.00 19.14           O
ATOM   1612  N   ASP A 230       5.422  14.070  -2.213  1.00 16.39           N
ATOM   1613  CA  ASP A 230       4.581  14.993  -3.028  1.00 15.43           C
ATOM   1614  CB  ASP A 230       5.447  15.826  -3.981  1.00 15.76           C
ATOM   1615  CG  ASP A 230       6.117  16.963  -3.243  1.00 16.15           C
ATOM   1616  OD1 ASP A 230       5.383  17.857  -2.831  1.00 17.03           O
ATOM   1617  OD2 ASP A 230       7.348  16.897  -3.038  1.00 16.85           O
ATOM   1618  C   ASP A 230       3.443  14.254  -3.751  1.00 16.72           C
ATOM   1619  O   ASP A 230       2.910  14.834  -4.704  1.00 15.66           O
ATOM   1620  N   VAL A 231       3.032  13.084  -3.247  1.00 15.02           N
ATOM   1621  CA  VAL A 231       1.808  12.358  -3.706  1.00 15.89           C
ATOM   1622  CB  VAL A 231       2.147  10.962  -4.254  1.00 15.87           C
ATOM   1623  CG1 VAL A 231       0.873  10.272  -4.726  1.00 16.53           C
ATOM   1624  CG2 VAL A 231       3.175  11.045  -5.368  1.00 16.41           C
ATOM   1625  C   VAL A 231       0.816  12.273  -2.548  1.00 16.83           C
ATOM   1626  O   VAL A 231       1.226  11.894  -1.422  1.00 15.83           O
ATOM   1627  N   ALA A 232      -0.443  12.612  -2.799  1.00 17.43           N
ATOM   1628  CA  ALA A 232      -1.484  12.670  -1.761  1.00 18.72           C
ATOM   1629  CB  ALA A 232      -2.760  13.267  -2.294  1.00 18.04           C
ATOM   1630  C   ALA A 232      -1.699  11.269  -1.190  1.00 20.13           C
ATOM   1631  O   ALA A 232      -1.770  10.259  -1.964  1.00 18.31           O
ATOM   1632  N   CYS A 233      -1.754  11.188   0.137  1.00 19.15           N
ATOM   1633  CA  CYS A 233      -2.223   9.970   0.834  1.00 20.51           C
ATOM   1634  CB  CYS A 233      -1.657   9.865   2.239  1.00 20.87           C
ATOM   1635  SG  CYS A 233      -1.586   8.163   2.901  1.00 24.90           S
ATOM   1636  C   CYS A 233      -3.745  10.053   0.804  1.00 22.46           C
ATOM   1637  O   CYS A 233      -4.343  10.587   1.773  1.00 18.77           O
ATOM   1638  N   ASP A 234      -4.344   9.593  -0.294  1.00 22.32           N
ATOM   1639  CA  ASP A 234      -5.802   9.751  -0.522  1.00 25.89           C
ATOM   1640  CB  ASP A 234      -6.060  10.630  -1.744  1.00 27.15           C
ATOM   1641  CG  ASP A 234      -5.414  10.126  -3.018  1.00 27.02           C
ATOM   1642  OD1 ASP A 234      -4.896   9.013  -3.027  1.00 26.22           O
ATOM   1643  OD2 ASP A 234      -5.420  10.878  -3.993  1.00 35.25           O
ATOM   1644  C   ASP A 234      -6.497   8.391  -0.640  1.00 27.15           C
ATOM   1645  O   ASP A 234      -7.624   8.387  -1.106  1.00 29.57           O
ATOM   1646  N   GLU A 235      -5.895   7.310  -0.146  1.00 29.21           N
ATOM   1647  CA  GLU A 235      -6.455   5.927  -0.177  1.00 31.45           C
ATOM   1648  CB  GLU A 235      -5.351   4.877  -0.322  1.00 36.39           C
ATOM   1649  CG  GLU A 235      -4.807   4.709  -1.730  1.00 41.59           C
ATOM   1650  CD  GLU A 235      -3.755   5.711  -2.196  1.00 49.35           C
ATOM   1651  OE1 GLU A 235      -3.149   6.436  -1.341  1.00 45.31           O
ATOM   1652  OE2 GLU A 235      -3.544   5.782  -3.430  1.00 55.93           O
ATOM   1653  C   GLU A 235      -7.238   5.681   1.122  1.00 30.97           C
ATOM   1654  O   GLU A 235      -7.102   6.492   2.082  1.00 26.68           O
ATOM   1655  N   GLY A 236      -8.063   4.633   1.164  1.00 27.57           N
ATOM   1656  CA  GLY A 236      -8.765   4.214   2.391  1.00 28.26           C
ATOM   1657  C   GLY A 236      -7.793   4.033   3.553  1.00 26.72           C
ATOM   1658  O   GLY A 236      -8.126   4.419   4.685  1.00 25.33           O
ATOM   1659  N   TRP A 237      -6.637   3.435   3.299  1.00 24.46           N
ATOM   1660  CA  TRP A 237      -5.664   3.119   4.375  1.00 26.23           C
ATOM   1661  CB  TRP A 237      -4.533   2.216   3.871  1.00 28.91           C
ATOM   1662  CG  TRP A 237      -3.601   2.783   2.847  1.00 35.37           C
ATOM   1663  CD1 TRP A 237      -3.671   2.622   1.492  1.00 37.49           C
ATOM   1664  NE1 TRP A 237      -2.603   3.227   0.884  1.00 38.57           N
ATOM   1665  CE2 TRP A 237      -1.785   3.763   1.843  1.00 38.13           C
ATOM   1666  CD2 TRP A 237      -2.371   3.489   3.103  1.00 37.26           C
ATOM   1667  CE3 TRP A 237      -1.728   3.941   4.264  1.00 37.05           C
ATOM   1668  CZ3 TRP A 237      -0.533   4.622   4.141  1.00 37.75           C
ATOM   1669  CH2 TRP A 237       0.025   4.883   2.882  1.00 38.24           C
ATOM   1670  CZ2 TRP A 237      -0.585   4.467   1.719  1.00 37.00           C
ATOM   1671  C   TRP A 237      -5.162   4.427   4.992  1.00 22.93           C
ATOM   1672  O   TRP A 237      -4.911   4.443   6.207  1.00 21.88           O
ATOM   1673  N   CYS A 238      -5.084   5.499   4.191  1.00 20.51           N
ATOM   1674  CA  CYS A 238      -4.667   6.854   4.634  1.00 19.46           C
ATOM   1675  CB  CYS A 238      -4.504   7.793   3.446  1.00 20.75           C
ATOM   1676  SG  CYS A 238      -3.266   7.235   2.249  1.00 21.05           S
ATOM   1677  C   CYS A 238      -5.705   7.408   5.610  1.00 18.03           C
ATOM   1678  O   CYS A 238      -5.331   7.951   6.656  1.00 18.09           O
ATOM   1679  N   GLU A 239      -6.981   7.328   5.252  1.00 18.46           N
ATOM   1680  CA  GLU A 239      -8.071   7.822   6.100  1.00 19.59           C
ATOM   1681  CB  GLU A 239      -9.412   7.650   5.397  1.00 22.23           C
ATOM   1682  CG  GLU A 239     -10.549   8.166   6.266  1.00 25.88           C
ATOM   1683  CD  GLU A 239     -11.352   9.296   5.661  1.00 31.70           C
ATOM   1684  OE1 GLU A 239     -11.556   9.227   4.415  1.00 35.62           O
ATOM   1685  OE2 GLU A 239     -11.744  10.236   6.431  1.00 32.85           O
ATOM   1686  C   GLU A 239      -8.073   7.067   7.436  1.00 18.48           C
ATOM   1687  O   GLU A 239      -8.221   7.735   8.464  1.00 18.95           O
ATOM   1688  N   GLU A 240      -7.929   5.743   7.405  1.00 18.10           N
ATOM   1689  CA  GLU A 240      -7.891   4.883   8.619  1.00 19.22           C
ATOM   1690  CB  GLU A 240      -7.715   3.407   8.218  1.00 21.58           C
ATOM   1691  CG  GLU A 240      -7.642   2.433   9.379  1.00 25.68           C
ATOM   1692  CD  GLU A 240      -6.708   1.235   9.231  1.00 27.62           C
ATOM   1693  OE1 GLU A 240      -5.892   1.196   8.291  1.00 28.87           O
ATOM   1694  OE2 GLU A 240      -6.814   0.344  10.071  1.00 26.92           O
ATOM   1695  C   GLU A 240      -6.742   5.348   9.524  1.00 17.52           C
ATOM   1696  O   GLU A 240      -6.963   5.424  10.750  1.00 16.56           O
ATOM   1697  N   ASN A 241      -5.566   5.649   8.941  1.00 16.91           N
ATOM   1698  CA  ASN A 241      -4.394   6.125   9.717  1.00 16.86           C
ATOM   1699  CB  ASN A 241      -3.135   6.236   8.855  1.00 19.00           C
ATOM   1700  CG  ASN A 241      -2.468   4.903   8.597  1.00 20.68           C
ATOM   1701  OD1 ASN A 241      -2.790   3.885   9.219  1.00 20.73           O
ATOM   1702  ND2 ASN A 241      -1.496   4.909   7.701  1.00 20.88           N
ATOM   1703  C   ASN A 241      -4.767   7.452  10.393  1.00 16.64           C
ATOM   1704  O   ASN A 241      -4.456   7.633  11.575  1.00 14.33           O
ATOM   1705  N   ARG A 242      -5.430   8.361   9.676  1.00 15.27           N
ATOM   1706  CA  ARG A 242      -5.763   9.703  10.208  1.00 16.22           C
ATOM   1707  CB  ARG A 242      -6.227  10.623   9.069  1.00 16.98           C
ATOM   1708  CG  ARG A 242      -5.099  11.074   8.152  1.00 16.95           C
ATOM   1709  CD  ARG A 242      -5.484  12.167   7.167  1.00 17.69           C
ATOM   1710  NE  ARG A 242      -6.587  11.781   6.296  1.00 19.13           N
ATOM   1711  CZ  ARG A 242      -6.468  11.237   5.091  1.00 20.31           C
ATOM   1712  NH1 ARG A 242      -5.280  11.006   4.564  1.00 18.90           N
ATOM   1713  NH2 ARG A 242      -7.557  10.930   4.405  1.00 21.67           N
ATOM   1714  C   ARG A 242      -6.795   9.575  11.332  1.00 15.37           C
ATOM   1715  O   ARG A 242      -6.687  10.351  12.312  1.00 15.61           O
ATOM   1716  N   THR A 243      -7.782   8.686  11.210  1.00 16.33           N
ATOM   1717  CA  THR A 243      -8.851   8.571  12.240  1.00 17.18           C
ATOM   1718  CB  THR A 243     -10.174   8.025  11.673  1.00 19.58           C
ATOM   1719  OG1 THR A 243     -10.004   6.685  11.234  1.00 24.47           O
ATOM   1720  CG2 THR A 243     -10.665   8.836  10.493  1.00 18.77           C
ATOM   1721  C   THR A 243      -8.292   7.802  13.439  1.00 16.78           C
ATOM   1722  O   THR A 243      -8.705   8.091  14.560  1.00 17.14           O
ATOM   1723  N   ASN A 244      -7.340   6.899  13.239  1.00 15.52           N
ATOM   1724  CA  ASN A 244      -6.707   6.194  14.387  1.00 15.71           C
ATOM   1725  CB  ASN A 244      -6.050   4.891  13.951  1.00 16.02           C
ATOM   1726  CG  ASN A 244      -7.079   3.824  13.686  1.00 16.24           C
ATOM   1727  OD1 ASN A 244      -8.118   3.812  14.350  1.00 18.06           O
ATOM   1728  ND2 ASN A 244      -6.799   2.923  12.746  1.00 15.09           N
ATOM   1729  C   ASN A 244      -5.798   7.182  15.127  1.00 15.48           C
ATOM   1730  O   ASN A 244      -5.775   7.142  16.390  1.00 15.05           O
ATOM   1731  N   ALA A 245      -5.114   8.078  14.395  1.00 15.24           N
ATOM   1732  CA  ALA A 245      -4.327   9.176  15.004  1.00 16.25           C
ATOM   1733  CB  ALA A 245      -3.545   9.953  13.967  1.00 16.53           C
ATOM   1734  C   ALA A 245      -5.255  10.082  15.807  1.00 16.09           C
ATOM   1735  O   ALA A 245      -4.827  10.535  16.886  1.00 17.13           O
ATOM   1736  N   ALA A 246      -6.444  10.392  15.284  1.00 15.03           N
ATOM   1737  CA  ALA A 246      -7.471  11.199  15.976  1.00 15.66           C
ATOM   1738  CB  ALA A 246      -8.670  11.451  15.081  1.00 17.01           C
ATOM   1739  C   ALA A 246      -7.859  10.510  17.297  1.00 14.80           C
ATOM   1740  O   ALA A 246      -7.936  11.211  18.342  1.00 14.39           O
ATOM   1741  N   ARG A 247      -7.983   9.195  17.290  1.00 15.38           N
ATOM   1742  CA  ARG A 247      -8.297   8.419  18.524  1.00 16.47           C
ATOM   1743  CB  ARG A 247      -8.493   6.950  18.174  1.00 17.03           C
ATOM   1744  CG  ARG A 247      -9.811   6.699  17.452  1.00 16.53           C
ATOM   1745  CD  ARG A 247      -9.849   5.290  16.906  1.00 15.36           C
ATOM   1746  NE  ARG A 247      -9.965   4.284  17.959  1.00 15.21           N
ATOM   1747  CZ  ARG A 247      -9.868   2.987  17.746  1.00 15.45           C
ATOM   1748  NH1 ARG A 247      -9.589   2.547  16.529  1.00 16.83           N
ATOM   1749  NH2 ARG A 247      -9.992   2.120  18.737  1.00 16.24           N
ATOM   1750  C   ARG A 247      -7.183   8.624  19.554  1.00 17.54           C
ATOM   1751  O   ARG A 247      -7.499   8.863  20.759  1.00 17.39           O
ATOM   1752  N   VAL A 248      -5.922   8.587  19.105  1.00 16.30           N
ATOM   1753  CA  VAL A 248      -4.765   8.703  20.031  1.00 15.94           C
ATOM   1754  CB  VAL A 248      -3.463   8.279  19.337  1.00 15.74           C
ATOM   1755  CG1 VAL A 248      -2.245   8.644  20.162  1.00 16.52           C
ATOM   1756  CG2 VAL A 248      -3.486   6.793  19.028  1.00 15.03           C
ATOM   1757  C   VAL A 248      -4.738  10.123  20.577  1.00 15.74           C
ATOM   1758  O   VAL A 248      -4.593  10.269  21.801  1.00 14.59           O
ATOM   1759  N   ARG A 249      -4.982  11.123  19.717  1.00 15.71           N
ATOM   1760  CA  ARG A 249      -5.005  12.547  20.119  1.00 16.33           C
ATOM   1761  CB  ARG A 249      -5.050  13.463  18.876  1.00 17.65           C
ATOM   1762  CG  ARG A 249      -5.097  14.947  19.209  1.00 18.78           C
ATOM   1763  CD  ARG A 249      -3.858  15.376  19.966  1.00 22.22           C
ATOM   1764  NE  ARG A 249      -3.923  16.761  20.413  1.00 26.05           N
ATOM   1765  CZ  ARG A 249      -4.473  17.182  21.558  1.00 30.52           C
ATOM   1766  NH1 ARG A 249      -5.023  16.332  22.410  1.00 33.23           N
ATOM   1767  NH2 ARG A 249      -4.455  18.463  21.871  1.00 29.91           N
ATOM   1768  C   ARG A 249      -6.156  12.798  21.109  1.00 15.82           C
ATOM   1769  O   ARG A 249      -5.951  13.543  22.070  1.00 15.86           O
ATOM   1770  N   ALA A 250      -7.315  12.166  20.933  1.00 17.55           N
ATOM   1771  CA  ALA A 250      -8.497  12.309  21.822  1.00 16.81           C
ATOM   1772  CB  ALA A 250      -9.707  11.617  21.222  1.00 16.20           C
ATOM   1773  C   ALA A 250      -8.181  11.772  23.226  1.00 17.63           C
ATOM   1774  O   ALA A 250      -8.849  12.215  24.173  1.00 17.35           O
ATOM   1775  N   ALA A 251      -7.163  10.922  23.364  1.00 16.00           N
ATOM   1776  CA  ALA A 251      -6.742  10.348  24.663  1.00 18.00           C
ATOM   1777  CB  ALA A 251      -6.333   8.917  24.472  1.00 17.57           C
ATOM   1778  C   ALA A 251      -5.606  11.182  25.279  1.00 16.54           C
ATOM   1779  O   ALA A 251      -5.027  10.745  26.267  1.00 18.01           O
ATOM   1780  N   GLY A 252      -5.325  12.357  24.726  1.00 16.54           N
ATOM   1781  CA  GLY A 252      -4.405  13.352  25.298  1.00 17.38           C
ATOM   1782  C   GLY A 252      -2.952  13.042  24.997  1.00 16.98           C
ATOM   1783  O   GLY A 252      -2.092  13.601  25.672  1.00 18.73           O
ATOM   1784  N   LYS A 253      -2.674  12.196  24.008  1.00 16.54           N
ATOM   1785  CA  LYS A 253      -1.288  11.870  23.595  1.00 16.53           C
ATOM   1786  CB  LYS A 253      -1.230  10.446  23.055  1.00 17.13           C
ATOM   1787  CG  LYS A 253      -1.909   9.388  23.913  1.00 16.99           C
ATOM   1788  CD  LYS A 253      -1.437   9.361  25.350  1.00 16.78           C
ATOM   1789  CE  LYS A 253      -2.129   8.273  26.159  1.00 16.92           C
ATOM   1790  NZ  LYS A 253      -1.522   8.084  27.501  1.00 17.73           N
ATOM   1791  C   LYS A 253      -0.801  12.890  22.561  1.00 15.70           C
ATOM   1792  O   LYS A 253      -1.607  13.446  21.800  1.00 17.38           O
ATOM   1793  N   LEU A 254       0.490  13.162  22.595  1.00 14.98           N
ATOM   1794  CA  LEU A 254       1.172  14.006  21.594  1.00 14.37           C
ATOM   1795  CB  LEU A 254       2.590  14.291  22.085  1.00 14.49           C
ATOM   1796  CG  LEU A 254       3.432  15.156  21.149  1.00 15.66           C
ATOM   1797  CD1 LEU A 254       2.702  16.444  20.831  1.00 16.12           C
ATOM   1798  CD2 LEU A 254       4.775  15.449  21.770  1.00 17.32           C
ATOM   1799  C   LEU A 254       1.215  13.229  20.280  1.00 15.59           C
ATOM   1800  O   LEU A 254       1.813  12.156  20.272  1.00 18.17           O
ATOM   1801  N   VAL A 255       0.704  13.805  19.198  1.00 14.48           N
ATOM   1802  CA  VAL A 255       0.808  13.154  17.862  1.00 15.85           C
ATOM   1803  CB  VAL A 255      -0.557  12.955  17.183  1.00 15.66           C
ATOM   1804  CG1 VAL A 255      -0.377  12.447  15.758  1.00 16.13           C
ATOM   1805  CG2 VAL A 255      -1.429  12.024  18.003  1.00 17.00           C
ATOM   1806  C   VAL A 255       1.750  14.001  17.017  1.00 14.88           C
ATOM   1807  O   VAL A 255       1.444  15.195  16.792  1.00 15.35           O
ATOM   1808  N   LEU A 256       2.865  13.396  16.615  1.00 15.38           N
ATOM   1809  CA  LEU A 256       3.913  14.032  15.784  1.00 14.93           C
ATOM   1810  CB  LEU A 256       5.296  13.654  16.336  1.00 15.54           C
ATOM   1811  CG  LEU A 256       5.573  14.043  17.791  1.00 15.98           C
ATOM   1812  CD1 LEU A 256       6.943  13.524  18.281  1.00 17.67           C
ATOM   1813  CD2 LEU A 256       5.501  15.548  17.971  1.00 17.17           C
ATOM   1814  C   LEU A 256       3.724  13.494  14.369  1.00 15.99           C
ATOM   1815  O   LEU A 256       3.996  12.306  14.161  1.00 15.90           O
ATOM   1816  N   SER A 257       3.262  14.332  13.435  1.00 16.23           N
ATOM   1817  CA  SER A 257       3.039  13.876  12.040  1.00 15.78           C
ATOM   1818  CB  SER A 257       1.733  14.391  11.466  1.00 16.00           C
ATOM   1819  OG  SER A 257       1.789  15.781  11.224  1.00 17.76           O
ATOM   1820  C   SER A 257       4.257  14.274  11.214  1.00 14.84           C
ATOM   1821  O   SER A 257       4.759  15.392  11.348  1.00 16.66           O
ATOM   1822  N   THR A 258       4.779  13.333  10.444  1.00 15.10           N
ATOM   1823  CA  THR A 258       5.872  13.588   9.501  1.00 15.55           C
ATOM   1824  CB  THR A 258       7.121  12.757   9.802  1.00 15.95           C
ATOM   1825  OG1 THR A 258       7.587  12.998  11.135  1.00 15.26           O
ATOM   1826  CG2 THR A 258       8.223  13.065   8.808  1.00 15.76           C
ATOM   1827  C   THR A 258       5.323  13.317   8.102  1.00 15.58           C
ATOM   1828  O   THR A 258       4.877  12.183   7.841  1.00 14.43           O
ATOM   1829  N   ASP A 259       5.367  14.327   7.228  1.00 15.55           N
ATOM   1830  CA  ASP A 259       5.001  14.150   5.807  1.00 15.23           C
ATOM   1831  CB  ASP A 259       3.728  14.926   5.495  1.00 14.76           C
ATOM   1832  CG  ASP A 259       2.548  14.237   6.136  1.00 16.73           C
ATOM   1833  OD1 ASP A 259       2.308  14.500   7.350  1.00 14.76           O
ATOM   1834  OD2 ASP A 259       1.950  13.379   5.445  1.00 16.42           O
ATOM   1835  C   ASP A 259       6.221  14.522   4.973  1.00 16.27           C
ATOM   1836  O   ASP A 259       7.185  15.111   5.504  1.00 14.59           O
ATOM   1837  N   TYR A 260       6.221  14.090   3.726  1.00 16.59           N
ATOM   1838  CA  TYR A 260       7.423  14.146   2.862  1.00 15.75           C
ATOM   1839  CB  TYR A 260       7.911  12.718   2.650  1.00 14.81           C
ATOM   1840  CG  TYR A 260       8.369  12.048   3.918  1.00 15.29           C
ATOM   1841  CD1 TYR A 260       9.575  12.391   4.510  1.00 14.23           C
ATOM   1842  CE1 TYR A 260      10.020  11.755   5.651  1.00 14.55           C
ATOM   1843  CZ  TYR A 260       9.247  10.775   6.233  1.00 14.83           C
ATOM   1844  OH  TYR A 260       9.693  10.175   7.363  1.00 15.46           O
ATOM   1845  CE2 TYR A 260       8.036  10.432   5.672  1.00 15.18           C
ATOM   1846  CD2 TYR A 260       7.609  11.070   4.517  1.00 15.03           C
ATOM   1847  C   TYR A 260       7.021  14.866   1.580  1.00 16.23           C
ATOM   1848  O   TYR A 260       6.265  14.283   0.791  1.00 17.73           O
ATOM   1849  N   ALA A 261       7.409  16.117   1.448  1.00 16.47           N
ATOM   1850  CA  ALA A 261       6.960  16.963   0.319  1.00 17.29           C
ATOM   1851  CB  ALA A 261       5.522  17.369   0.529  1.00 17.71           C
ATOM   1852  C   ALA A 261       7.855  18.179   0.244  1.00 17.98           C
ATOM   1853  O   ALA A 261       8.327  18.625   1.311  1.00 16.98           O
ATOM   1854  N   THR A 262       8.062  18.703  -0.959  1.00 19.30           N
ATOM   1855  CA  THR A 262       8.814  19.972  -1.162  1.00 20.75           C
ATOM   1856  CB  THR A 262      10.141  19.748  -1.891  1.00 23.92           C
ATOM   1857  OG1 THR A 262       9.750  19.108  -3.115  1.00 24.93           O
ATOM   1858  CG2 THR A 262      11.126  18.940  -1.073  1.00 25.44           C
ATOM   1859  C   THR A 262       7.972  20.978  -1.939  1.00 21.23           C
ATOM   1860  O   THR A 262       8.304  22.170  -1.824  1.00 24.89           O
ATOM   1861  N   GLN A 263       6.914  20.569  -2.652  1.00 19.14           N
ATOM   1862  CA  GLN A 263       6.031  21.533  -3.352  1.00 20.40           C
ATOM   1863  CB  GLN A 263       5.025  20.839  -4.270  1.00 21.25           C
ATOM   1864  CG  GLN A 263       5.678  20.096  -5.429  1.00 21.37           C
ATOM   1865  CD  GLN A 263       4.677  19.601  -6.450  1.00 20.94           C
ATOM   1866  OE1 GLN A 263       3.549  20.074  -6.546  1.00 22.97           O
ATOM   1867  NE2 GLN A 263       5.084  18.618  -7.236  1.00 21.37           N
ATOM   1868  C   GLN A 263       5.314  22.377  -2.288  1.00 22.49           C
ATOM   1869  O   GLN A 263       4.696  21.791  -1.351  1.00 21.24           O
ATOM   1870  N   SER A 264       5.363  23.703  -2.428  1.00 22.10           N
ATOM   1871  CA  SER A 264       4.904  24.639  -1.369  1.00 24.16           C
ATOM   1872  CB  SER A 264       5.221  26.071  -1.726  1.00 26.90           C
ATOM   1873  OG  SER A 264       4.477  26.435  -2.861  1.00 30.85           O
ATOM   1874  C   SER A 264       3.413  24.412  -1.058  1.00 24.49           C
ATOM   1875  O   SER A 264       3.064  24.473   0.130  1.00 21.22           O
ATOM   1876  N   ALA A 265       2.551  24.100  -2.035  1.00 20.74           N
ATOM   1877  CA  ALA A 265       1.120  23.872  -1.745  1.00 22.11           C
ATOM   1878  CB  ALA A 265       0.317  23.833  -3.014  1.00 24.14           C
ATOM   1879  C   ALA A 265       0.948  22.591  -0.905  1.00 21.86           C
ATOM   1880  O   ALA A 265       0.005  22.534  -0.071  1.00 20.83           O
ATOM   1881  N   HIS A 266       1.781  21.571  -1.137  1.00 20.65           N
ATOM   1882  CA  HIS A 266       1.716  20.277  -0.411  1.00 18.27           C
ATOM   1883  CB  HIS A 266       2.504  19.202  -1.155  1.00 18.46           C
ATOM   1884  CG  HIS A 266       1.990  18.931  -2.525  1.00 19.09           C
ATOM   1885  ND1 HIS A 266       2.723  18.203  -3.446  1.00 19.53           N
ATOM   1886  CE1 HIS A 266       2.031  18.094  -4.556  1.00 19.94           C
ATOM   1887  NE2 HIS A 266       0.868  18.724  -4.407  1.00 20.14           N
ATOM   1888  CD2 HIS A 266       0.835  19.272  -3.141  1.00 19.67           C
ATOM   1889  C   HIS A 266       2.236  20.476   1.013  1.00 18.35           C
ATOM   1890  O   HIS A 266       1.610  19.959   1.962  1.00 16.72           O
ATOM   1891  N   VAL A 267       3.362  21.171   1.162  1.00 17.33           N
ATOM   1892  CA  VAL A 267       3.923  21.500   2.504  1.00 17.26           C
ATOM   1893  CB  VAL A 267       5.202  22.332   2.386  1.00 17.46           C
ATOM   1894  CG1 VAL A 267       5.668  22.865   3.724  1.00 18.46           C
ATOM   1895  CG2 VAL A 267       6.289  21.561   1.674  1.00 17.67           C
ATOM   1896  C   VAL A 267       2.828  22.212   3.315  1.00 17.41           C
ATOM   1897  O   VAL A 267       2.490  21.744   4.414  1.00 14.55           O
ATOM   1898  N   ALA A 268       2.220  23.248   2.749  1.00 16.56           N
ATOM   1899  CA  ALA A 268       1.183  24.046   3.434  1.00 17.16           C
ATOM   1900  CB  ALA A 268       0.741  25.188   2.536  1.00 18.94           C
ATOM   1901  C   ALA A 268      -0.006  23.148   3.806  1.00 16.48           C
ATOM   1902  O   ALA A 268      -0.571  23.295   4.915  1.00 16.04           O
ATOM   1903  N   ASP A 269      -0.405  22.247   2.908  1.00 16.20           N
ATOM   1904  CA  ASP A 269      -1.582  21.381   3.126  1.00 17.31           C
ATOM   1905  CB  ASP A 269      -1.920  20.618   1.846  1.00 18.48           C
ATOM   1906  CG  ASP A 269      -3.205  19.828   1.950  1.00 19.33           C
ATOM   1907  OD1 ASP A 269      -4.252  20.456   2.096  1.00 20.20           O
ATOM   1908  OD2 ASP A 269      -3.134  18.601   1.891  1.00 18.86           O
ATOM   1909  C   ASP A 269      -1.287  20.428   4.299  1.00 15.87           C
ATOM   1910  O   ASP A 269      -2.173  20.221   5.136  1.00 15.74           O
ATOM   1911  N   ALA A 270      -0.095  19.839   4.361  1.00 15.49           N
ATOM   1912  CA  ALA A 270       0.269  18.913   5.471  1.00 15.82           C
ATOM   1913  CB  ALA A 270       1.614  18.271   5.264  1.00 15.44           C
ATOM   1914  C   ALA A 270       0.234  19.699   6.792  1.00 15.94           C
ATOM   1915  O   ALA A 270      -0.411  19.241   7.758  1.00 15.90           O
ATOM   1916  N   TYR A 271       0.909  20.837   6.856  1.00 17.64           N
ATOM   1917  CA  TYR A 271       0.989  21.633   8.112  1.00 16.14           C
ATOM   1918  CB  TYR A 271       1.897  22.840   7.967  1.00 16.23           C
ATOM   1919  CG  TYR A 271       3.348  22.535   8.222  1.00 15.61           C
ATOM   1920  CD1 TYR A 271       3.875  22.597   9.496  1.00 15.22           C
ATOM   1921  CE1 TYR A 271       5.213  22.317   9.744  1.00 15.38           C
ATOM   1922  CZ  TYR A 271       6.033  21.921   8.709  1.00 15.55           C
ATOM   1923  OH  TYR A 271       7.345  21.614   8.953  1.00 14.61           O
ATOM   1924  CE2 TYR A 271       5.513  21.827   7.431  1.00 15.34           C
ATOM   1925  CD2 TYR A 271       4.182  22.130   7.194  1.00 15.50           C
ATOM   1926  C   TYR A 271      -0.418  22.036   8.554  1.00 17.88           C
ATOM   1927  O   TYR A 271      -0.743  21.896   9.731  1.00 16.88           O
ATOM   1928  N   THR A 272      -1.235  22.510   7.612  1.00 17.33           N
ATOM   1929  CA  THR A 272      -2.578  23.054   7.898  1.00 17.38           C
ATOM   1930  CB  THR A 272      -3.177  23.721   6.657  1.00 18.31           C
ATOM   1931  OG1 THR A 272      -2.260  24.770   6.344  1.00 19.70           O
ATOM   1932  CG2 THR A 272      -4.568  24.266   6.904  1.00 19.19           C
ATOM   1933  C   THR A 272      -3.480  21.946   8.424  1.00 16.23           C
ATOM   1934  O   THR A 272      -4.178  22.173   9.439  1.00 16.59           O
ATOM   1935  N   ARG A 273      -3.538  20.816   7.725  1.00 15.13           N
ATOM   1936  CA  ARG A 273      -4.479  19.737   8.080  1.00 15.29           C
ATOM   1937  CB  ARG A 273      -4.557  18.722   6.942  1.00 15.93           C
ATOM   1938  CG  ARG A 273      -5.322  19.271   5.744  1.00 17.05           C
ATOM   1939  CD  ARG A 273      -5.127  18.409   4.519  1.00 18.44           C
ATOM   1940  NE  ARG A 273      -5.684  17.071   4.637  1.00 19.14           N
ATOM   1941  CZ  ARG A 273      -5.453  16.102   3.759  1.00 18.64           C
ATOM   1942  NH1 ARG A 273      -4.603  16.322   2.771  1.00 18.54           N
ATOM   1943  NH2 ARG A 273      -5.997  14.900   3.919  1.00 18.63           N
ATOM   1944  C   ARG A 273      -4.011  19.087   9.378  1.00 15.72           C
ATOM   1945  O   ARG A 273      -4.870  18.788  10.237  1.00 15.30           O
ATOM   1946  N   SER A 274      -2.691  18.896   9.527  1.00 14.82           N
ATOM   1947  CA  SER A 274      -2.123  18.290  10.762  1.00 15.36           C
ATOM   1948  CB  SER A 274      -0.632  18.116  10.674  1.00 15.95           C
ATOM   1949  OG  SER A 274      -0.146  17.591  11.911  1.00 17.12           O
ATOM   1950  C   SER A 274      -2.534  19.130  11.978  1.00 16.24           C
ATOM   1951  O   SER A 274      -3.049  18.561  12.969  1.00 17.00           O
ATOM   1952  N   ARG A 275      -2.314  20.443  11.928  1.00 17.25           N
ATOM   1953  CA  ARG A 275      -2.635  21.351  13.057  1.00 17.30           C
ATOM   1954  CB  ARG A 275      -2.016  22.726  12.826  1.00 18.31           C
ATOM   1955  CG  ARG A 275      -0.509  22.744  12.988  1.00 18.62           C
ATOM   1956  CD  ARG A 275       0.128  24.049  12.591  1.00 19.70           C
ATOM   1957  NE  ARG A 275       1.544  23.966  12.864  1.00 20.08           N
ATOM   1958  CZ  ARG A 275       2.459  24.751  12.300  1.00 22.46           C
ATOM   1959  NH1 ARG A 275       2.085  25.705  11.467  1.00 22.90           N
ATOM   1960  NH2 ARG A 275       3.737  24.579  12.578  1.00 22.51           N
ATOM   1961  C   ARG A 275      -4.155  21.395  13.273  1.00 18.22           C
ATOM   1962  O   ARG A 275      -4.565  21.362  14.430  1.00 16.97           O
ATOM   1963  N   ALA A 276      -4.969  21.384  12.218  1.00 18.03           N
ATOM   1964  CA  ALA A 276      -6.452  21.379  12.349  1.00 18.67           C
ATOM   1965  CB  ALA A 276      -7.103  21.534  11.007  1.00 19.40           C
ATOM   1966  C   ALA A 276      -6.921  20.110  13.078  1.00 20.11           C
ATOM   1967  O   ALA A 276      -7.888  20.198  13.834  1.00 20.35           O
ATOM   1968  N   ALA A 277      -6.218  18.985  12.936  1.00 20.72           N
ATOM   1969  CA  ALA A 277      -6.556  17.699  13.594  1.00 19.84           C
ATOM   1970  CB  ALA A 277      -6.020  16.548  12.760  1.00 20.04           C
ATOM   1971  C   ALA A 277      -6.044  17.655  15.044  1.00 20.71           C
ATOM   1972  O   ALA A 277      -6.403  16.698  15.758  1.00 22.46           O
ATOM   1973  N   GLY A 278      -5.269  18.643  15.488  1.00 19.28           N
ATOM   1974  CA  GLY A 278      -4.700  18.703  16.848  1.00 19.73           C
ATOM   1975  C   GLY A 278      -3.352  18.004  16.918  1.00 17.89           C
ATOM   1976  O   GLY A 278      -2.901  17.648  18.031  1.00 18.38           O
ATOM   1977  N   PHE A 279      -2.740  17.746  15.762  1.00 17.56           N
ATOM   1978  CA  PHE A 279      -1.425  17.068  15.690  1.00 16.22           C
ATOM   1979  CB  PHE A 279      -1.334  16.079  14.520  1.00 15.43           C
ATOM   1980  CG  PHE A 279      -2.484  15.124  14.327  1.00 16.13           C
ATOM   1981  CD1 PHE A 279      -3.298  14.738  15.383  1.00 16.35           C
ATOM   1982  CE1 PHE A 279      -4.334  13.833  15.185  1.00 17.25           C
ATOM   1983  CZ  PHE A 279      -4.563  13.297  13.929  1.00 16.72           C
ATOM   1984  CD2 PHE A 279      -2.717  14.567  13.079  1.00 15.68           C
ATOM   1985  CE2 PHE A 279      -3.762  13.669  12.873  1.00 16.72           C
ATOM   1986  C   PHE A 279      -0.341  18.133  15.559  1.00 16.44           C
ATOM   1987  O   PHE A 279      -0.616  19.309  15.289  1.00 18.26           O
ATOM   1988  N   VAL A 280       0.898  17.698  15.727  1.00 14.98           N
ATOM   1989  CA  VAL A 280       2.093  18.566  15.578  1.00 15.67           C
ATOM   1990  CB  VAL A 280       2.952  18.510  16.840  1.00 16.49           C
ATOM   1991  CG1 VAL A 280       4.234  19.287  16.651  1.00 17.04           C
ATOM   1992  CG2 VAL A 280       2.148  19.024  18.033  1.00 17.23           C
ATOM   1993  C   VAL A 280       2.840  18.094  14.338  1.00 14.88           C
ATOM   1994  O   VAL A 280       3.401  17.007  14.316  1.00 15.20           O
ATOM   1995  N   PRO A 281       2.814  18.884  13.256  1.00 14.73           N
ATOM   1996  CA  PRO A 281       3.441  18.482  12.006  1.00 14.72           C
ATOM   1997  CB  PRO A 281       2.647  19.259  10.942  1.00 14.86           C
ATOM   1998  CG  PRO A 281       2.233  20.493  11.666  1.00 15.16           C
ATOM   1999  CD  PRO A 281       1.934  20.041  13.078  1.00 15.98           C
ATOM   2000  C   PRO A 281       4.903  18.875  11.818  1.00 13.57           C
ATOM   2001  O   PRO A 281       5.407  19.861  12.382  1.00 13.09           O
ATOM   2002  N   TYR A 282       5.521  18.092  10.953  1.00 13.62           N
ATOM   2003  CA  TYR A 282       6.818  18.369  10.303  1.00 14.04           C
ATOM   2004  CB  TYR A 282       7.955  17.697  11.065  1.00 14.40           C
ATOM   2005  CG  TYR A 282       9.346  18.097  10.634  1.00 14.74           C
ATOM   2006  CD1 TYR A 282       9.683  19.423  10.364  1.00 14.78           C
ATOM   2007  CE1 TYR A 282      10.984  19.784  10.038  1.00 14.99           C
ATOM   2008  CZ  TYR A 282      11.973  18.819   9.982  1.00 14.24           C
ATOM   2009  OH  TYR A 282      13.267  19.152   9.692  1.00 15.09           O
ATOM   2010  CE2 TYR A 282      11.656  17.500  10.239  1.00 15.25           C
ATOM   2011  CD2 TYR A 282      10.352  17.152  10.561  1.00 14.43           C
ATOM   2012  C   TYR A 282       6.739  17.816   8.895  1.00 13.82           C
ATOM   2013  O   TYR A 282       6.076  16.777   8.674  1.00 13.95           O
ATOM   2014  N   VAL A 283       7.346  18.540   7.962  1.00 13.56           N
ATOM   2015  CA  VAL A 283       7.474  18.054   6.572  1.00 14.56           C
ATOM   2016  CB  VAL A 283       6.651  18.893   5.588  1.00 14.85           C
ATOM   2017  CG1 VAL A 283       6.898  18.414   4.165  1.00 15.57           C
ATOM   2018  CG2 VAL A 283       5.181  18.840   5.942  1.00 14.99           C
ATOM   2019  C   VAL A 283       8.949  18.084   6.228  1.00 14.33           C
ATOM   2020  O   VAL A 283       9.635  19.049   6.566  1.00 15.19           O
ATOM   2021  N   THR A 284       9.436  17.015   5.622  1.00 15.19           N
ATOM   2022  CA  THR A 284      10.883  16.866   5.412  1.00 15.08           C
ATOM   2023  CB  THR A 284      11.572  16.475   6.730  1.00 14.97           C
ATOM   2024  OG1 THR A 284      12.989  16.510   6.538  1.00 15.69           O
ATOM   2025  CG2 THR A 284      11.150  15.120   7.243  1.00 14.97           C
ATOM   2026  C   THR A 284      11.068  15.917   4.235  1.00 15.39           C
ATOM   2027  O   THR A 284      10.114  15.717   3.447  1.00 14.51           O
ATOM   2028  N   VAL A 285      12.279  15.412   4.135  1.00 16.02           N
ATOM   2029  CA  VAL A 285      12.734  14.510   3.056  1.00 17.89           C
ATOM   2030  CB  VAL A 285      14.061  15.005   2.463  1.00 18.54           C
ATOM   2031  CG1 VAL A 285      13.879  16.377   1.824  1.00 20.50           C
ATOM   2032  CG2 VAL A 285      15.177  15.028   3.492  1.00 19.84           C
ATOM   2033  C   VAL A 285      12.795  13.089   3.612  1.00 17.45           C
ATOM   2034  O   VAL A 285      13.130  12.892   4.785  1.00 15.67           O
ATOM   2035  N   ARG A 286      12.433  12.139   2.765  1.00 18.25           N
ATOM   2036  CA  ARG A 286      12.351  10.699   3.087  1.00 19.31           C
ATOM   2037  CB  ARG A 286      12.071   9.948   1.779  1.00 22.63           C
ATOM   2038  CG  ARG A 286      11.434   8.584   1.967  1.00 25.51           C
ATOM   2039  CD  ARG A 286      10.022   8.666   1.423  1.00 29.08           C
ATOM   2040  NE  ARG A 286       9.235   8.159   2.466  1.00 31.22           N
ATOM   2041  CZ  ARG A 286       7.958   8.337   2.668  1.00 25.47           C
ATOM   2042  NH1 ARG A 286       7.164   9.069   1.896  1.00 23.43           N
ATOM   2043  NH2 ARG A 286       7.498   7.747   3.728  1.00 25.52           N
ATOM   2044  C   ARG A 286      13.659  10.211   3.714  1.00 17.26           C
ATOM   2045  O   ARG A 286      13.623   9.300   4.564  1.00 16.57           O
ATOM   2046  N   ALA A 287      14.790  10.754   3.290  1.00 16.98           N
ATOM   2047  CA  ALA A 287      16.122  10.306   3.740  1.00 19.11           C
ATOM   2048  CB  ALA A 287      17.196  10.953   2.894  1.00 19.51           C
ATOM   2049  C   ALA A 287      16.318  10.634   5.228  1.00 18.32           C
ATOM   2050  O   ALA A 287      17.216  10.023   5.842  1.00 18.45           O
ATOM   2051  N   LEU A 288      15.546  11.584   5.769  1.00 17.65           N
ATOM   2052  CA  LEU A 288      15.691  12.047   7.170  1.00 15.66           C
ATOM   2053  CB  LEU A 288      15.124  10.967   8.094  1.00 16.40           C
ATOM   2054  CG  LEU A 288      13.621  10.722   7.980  1.00 15.84           C
ATOM   2055  CD1 LEU A 288      13.202   9.578   8.917  1.00 16.66           C
ATOM   2056  CD2 LEU A 288      12.841  11.992   8.335  1.00 16.54           C
ATOM   2057  C   LEU A 288      17.172  12.296   7.461  1.00 16.90           C
ATOM   2058  O   LEU A 288      17.686  11.797   8.477  1.00 15.99           O
ATOM   2059  N   ASP A 289      17.840  13.053   6.592  1.00 16.54           N
ATOM   2060  CA  ASP A 289      19.321  13.156   6.554  1.00 17.82           C
ATOM   2061  CB  ASP A 289      19.873  12.567   5.250  1.00 17.73           C
ATOM   2062  CG  ASP A 289      19.481  13.399   4.031  1.00 19.31           C
ATOM   2063  OD1 ASP A 289      18.473  14.126   4.132  1.00 19.40           O
ATOM   2064  OD2 ASP A 289      20.193  13.337   3.015  1.00 20.06           O
ATOM   2065  C   ASP A 289      19.743  14.611   6.746  1.00 16.26           C
ATOM   2066  O   ASP A 289      20.884  14.937   6.394  1.00 18.03           O
ATOM   2067  N   ARG A 290      18.868  15.448   7.301  1.00 16.22           N
ATOM   2068  CA  ARG A 290      19.083  16.912   7.380  1.00 16.20           C
ATOM   2069  CB  ARG A 290      19.169  17.553   5.980  1.00 16.67           C
ATOM   2070  CG  ARG A 290      17.827  17.599   5.252  1.00 18.52           C
ATOM   2071  CD  ARG A 290      17.946  17.846   3.761  1.00 20.09           C
ATOM   2072  NE  ARG A 290      18.654  16.744   3.117  1.00 21.21           N
ATOM   2073  CZ  ARG A 290      19.313  16.817   1.973  1.00 23.41           C
ATOM   2074  NH1 ARG A 290      19.351  17.957   1.297  1.00 20.79           N
ATOM   2075  NH2 ARG A 290      19.920  15.745   1.479  1.00 24.33           N
ATOM   2076  C   ARG A 290      17.939  17.528   8.188  1.00 14.71           C
ATOM   2077  O   ARG A 290      16.875  16.878   8.368  1.00 16.47           O
ATOM   2078  N   VAL A 291      18.168  18.732   8.690  1.00 15.14           N
ATOM   2079  CA  VAL A 291      17.138  19.524   9.413  1.00 14.55           C
ATOM   2080  CB  VAL A 291      17.777  20.382  10.515  1.00 15.43           C
ATOM   2081  CG1 VAL A 291      16.744  21.201  11.270  1.00 14.70           C
ATOM   2082  CG2 VAL A 291      18.557  19.493  11.467  1.00 15.66           C
ATOM   2083  C   VAL A 291      16.393  20.375   8.388  1.00 15.82           C
ATOM   2084  O   VAL A 291      16.852  21.490   8.093  1.00 17.12           O
ATOM   2085  N   THR A 292      15.312  19.850   7.824  1.00 14.84           N
ATOM   2086  CA  THR A 292      14.440  20.651   6.932  1.00 14.66           C
ATOM   2087  CB  THR A 292      13.366  19.793   6.266  1.00 14.23           C
ATOM   2088  OG1 THR A 292      14.074  18.820   5.506  1.00 14.97           O
ATOM   2089  CG2 THR A 292      12.443  20.575   5.373  1.00 16.04           C
ATOM   2090  C   THR A 292      13.850  21.805   7.749  1.00 16.88           C
ATOM   2091  O   THR A 292      13.467  21.597   8.894  1.00 16.87           O
ATOM   2092  N   VAL A 293      13.838  22.995   7.162  1.00 16.38           N
ATOM   2093  CA  VAL A 293      13.160  24.185   7.720  1.00 17.76           C
ATOM   2094  CB  VAL A 293      14.159  25.252   8.199  1.00 18.97           C
ATOM   2095  CG1 VAL A 293      13.449  26.527   8.622  1.00 20.31           C
ATOM   2096  CG2 VAL A 293      15.048  24.737   9.317  1.00 18.67           C
ATOM   2097  C   VAL A 293      12.246  24.696   6.614  1.00 17.37           C
ATOM   2098  O   VAL A 293      12.763  25.096   5.556  1.00 16.58           O
ATOM   2099  N   ASN A 294      10.944  24.635   6.852  1.00 15.71           N
ATOM   2100  CA  ASN A 294       9.909  25.115   5.906  1.00 17.64           C
ATOM   2101  CB  ASN A 294       8.722  24.158   5.845  1.00 16.02           C
ATOM   2102  CG  ASN A 294       9.101  22.754   5.434  1.00 17.07           C
ATOM   2103  OD1 ASN A 294       9.378  22.490   4.249  1.00 16.33           O
ATOM   2104  ND2 ASN A 294       9.115  21.841   6.406  1.00 16.96           N
ATOM   2105  C   ASN A 294       9.538  26.543   6.327  1.00 17.77           C
ATOM   2106  O   ASN A 294       8.804  26.719   7.307  1.00 18.03           O
ATOM   2107  N   ALA A 295      10.068  27.541   5.619  1.00 19.31           N
ATOM   2108  CA  ALA A 295       9.888  28.965   5.982  1.00 20.52           C
ATOM   2109  CB  ALA A 295      10.572  29.851   4.958  1.00 21.33           C
ATOM   2110  C   ALA A 295       8.388  29.248   6.066  1.00 19.85           C
ATOM   2111  O   ALA A 295       7.658  28.889   5.119  1.00 23.25           O
ATOM   2112  N   GLY A 296       7.943  29.850   7.166  1.00 20.75           N
ATOM   2113  CA  GLY A 296       6.530  30.211   7.369  1.00 22.49           C
ATOM   2114  C   GLY A 296       5.761  29.129   8.096  1.00 22.35           C
ATOM   2115  O   GLY A 296       4.650  29.427   8.547  1.00 24.73           O
ATOM   2116  N   TRP A 297       6.333  27.926   8.221  1.00 19.59           N
ATOM   2117  CA  TRP A 297       5.669  26.767   8.857  1.00 17.80           C
ATOM   2118  CB  TRP A 297       5.541  25.605   7.854  1.00 17.79           C
ATOM   2119  CG  TRP A 297       4.702  26.014   6.689  1.00 18.73           C
ATOM   2120  CD1 TRP A 297       5.110  26.309   5.421  1.00 19.97           C
ATOM   2121  NE1 TRP A 297       4.036  26.708   4.667  1.00 19.74           N
ATOM   2122  CE2 TRP A 297       2.910  26.699   5.444  1.00 19.84           C
ATOM   2123  CD2 TRP A 297       3.288  26.260   6.729  1.00 19.31           C
ATOM   2124  CE3 TRP A 297       2.321  26.187   7.730  1.00 19.25           C
ATOM   2125  CZ3 TRP A 297       1.012  26.486   7.420  1.00 21.47           C
ATOM   2126  CH2 TRP A 297       0.653  26.886   6.135  1.00 21.08           C
ATOM   2127  CZ2 TRP A 297       1.584  27.004   5.130  1.00 20.49           C
ATOM   2128  C   TRP A 297       6.428  26.356  10.106  1.00 17.55           C
ATOM   2129  O   TRP A 297       5.760  26.021  11.100  1.00 18.65           O
ATOM   2130  N   ASP A 298       7.760  26.361  10.039  1.00 17.05           N
ATOM   2131  CA  ASP A 298       8.634  25.926  11.150  1.00 17.79           C
ATOM   2132  CB  ASP A 298       9.772  25.051  10.644  1.00 17.06           C
ATOM   2133  CG  ASP A 298       9.295  23.760  10.007  1.00 16.70           C
ATOM   2134  OD1 ASP A 298       8.269  23.186  10.494  1.00 16.92           O
ATOM   2135  OD2 ASP A 298       9.916  23.356   9.027  1.00 16.49           O
ATOM   2136  C   ASP A 298       9.150  27.172  11.856  1.00 19.73           C
ATOM   2137  O   ASP A 298       9.218  28.246  11.244  1.00 19.94           O
ATOM   2138  N   PRO A 299       9.547  27.053  13.139  1.00 20.75           N
ATOM   2139  CA  PRO A 299      10.015  28.202  13.909  1.00 23.06           C
ATOM   2140  CB  PRO A 299      10.179  27.708  15.361  1.00 22.56           C
ATOM   2141  CG  PRO A 299       9.806  26.242  15.367  1.00 23.87           C
ATOM   2142  CD  PRO A 299       9.572  25.813  13.931  1.00 21.41           C
ATOM   2143  C   PRO A 299      11.356  28.668  13.317  1.00 25.98           C
ATOM   2144  O   PRO A 299      12.118  27.849  12.886  1.00 27.05           O
ATOM   2145  N   GLN A 300      11.593  29.975  13.297  1.00 30.83           N
ATOM   2146  CA  GLN A 300      12.891  30.558  12.852  1.00 36.46           C
ATOM   2147  CB  GLN A 300      12.782  30.992  11.391  1.00 36.72           C
ATOM   2148  CG  GLN A 300      13.066  29.852  10.429  1.00 35.30           C
ATOM   2149  CD  GLN A 300      12.936  30.259   8.980  1.00 29.99           C
ATOM   2150  OE1 GLN A 300      11.849  30.483   8.479  1.00 27.95           O
ATOM   2151  NE2 GLN A 300      14.057  30.334   8.286  1.00 31.11           N
ATOM   2152  C   GLN A 300      13.277  31.726  13.768  1.00 38.66           C
ATOM   2153  O   GLN A 300      12.386  32.287  14.368  1.00 38.90           O
ATOM   2154  OXT GLN A 300      14.457  32.073  13.905  1.00 43.71           O
TER    2155      GLN A 300
HETATM 2156  S   SO4 A 401      -8.350  15.555   6.915  1.00 27.52           S
HETATM 2157  O1  SO4 A 401      -9.615  16.236   6.817  1.00 28.85           O
HETATM 2158  O2  SO4 A 401      -7.288  16.513   7.046  1.00 29.40           O
HETATM 2159  O3  SO4 A 401      -8.377  14.695   8.076  1.00 31.62           O
HETATM 2160  O4  SO4 A 401      -8.127  14.759   5.730  1.00 27.20           O
HETATM 2161  O   HOH A 501      10.480  -6.180  31.935  1.00 19.48           O
HETATM 2162  O   HOH A 502      23.052   7.763  22.861  1.00 11.18           O
HETATM 2163  O   HOH A 503      23.438   5.907  24.806  1.00 11.46           O
HETATM 2164  O   HOH A 504      -4.624   2.589  10.966  1.00 15.64           O
HETATM 2165  O   HOH A 505       5.323  -9.363  23.401  1.00 18.54           O
HETATM 2166  O   HOH A 506      25.905   5.679  25.730  1.00 16.01           O
HETATM 2167  O   HOH A 507      17.433  -2.879  14.889  1.00 13.93           O
HETATM 2168  O   HOH A 508      26.026   8.985  28.262  1.00 12.37           O
HETATM 2169  O   HOH A 509      16.201   9.553  30.587  1.00 14.23           O
HETATM 2170  O   HOH A 510      15.014  26.006  13.163  1.00 17.31           O
HETATM 2171  O   HOH A 511      -7.113   1.399  28.178  1.00 16.55           O
HETATM 2172  O   HOH A 512      10.624  -9.523  23.720  1.00 16.19           O
HETATM 2173  O   HOH A 513      11.931   5.790  39.575  1.00 15.47           O
HETATM 2174  O   HOH A 514      -1.397  13.512  -5.471  1.00 16.14           O
HETATM 2175  O   HOH A 515      23.526  18.116  13.556  1.00 18.52           O
HETATM 2176  O   HOH A 516      22.791   7.267  13.048  1.00 19.78           O
HETATM 2177  O   HOH A 517       8.622  -3.936  32.035  1.00 14.43           O
HETATM 2178  O   HOH A 518       1.177   1.809   9.918  1.00 22.06           O
HETATM 2179  O   HOH A 519       6.535   1.103  12.851  1.00 16.01           O
HETATM 2180  O   HOH A 520       1.745  12.159   8.645  1.00 17.01           O
HETATM 2181  O   HOH A 521      10.060  20.251   2.819  1.00 18.12           O
HETATM 2182  O   HOH A 522       6.471  -8.167  25.539  1.00 18.76           O
HETATM 2183  O   HOH A 524      14.663  15.391   8.174  1.00 17.65           O
HETATM 2184  O   HOH A 525      -1.753  -6.517  24.209  1.00 15.92           O
HETATM 2185  O   HOH A 526       2.048  22.965  15.756  1.00 18.28           O
HETATM 2186  O   HOH A 527      -8.939  13.874  18.190  1.00 21.35           O
HETATM 2187  O   HOH A 528       3.214   0.142  30.695  1.00 17.70           O
HETATM 2188  O   HOH A 529      -0.723  16.435  19.235  1.00 17.32           O
HETATM 2189  O   HOH A 530     -10.139   4.819  20.761  1.00 17.44           O
HETATM 2190  O   HOH A 531      25.667  17.700  20.957  1.00 19.26           O
HETATM 2191  O   HOH A 532      13.891  12.963  31.637  1.00 18.01           O
HETATM 2192  O   HOH A 533      -5.773   1.806  23.883  1.00 17.52           O
HETATM 2193  O   HOH A 534      19.074   4.127  17.519  1.00 17.84           O
HETATM 2194  O   HOH A 535      27.086  16.176  19.063  1.00 17.99           O
HETATM 2195  O   HOH A 536       0.498  -0.750  10.683  1.00 17.39           O
HETATM 2196  O   HOH A 537       7.817  20.723  13.220  1.00 16.06           O
HETATM 2197  O   HOH A 538      21.798  14.138  28.645  1.00 19.02           O
HETATM 2198  O   HOH A 539       8.860  -9.311  25.740  1.00 18.16           O
HETATM 2199  O   HOH A 540      20.639  -3.307  22.830  1.00 15.94           O
HETATM 2200  O   HOH A 541      22.157  17.777  11.245  1.00 17.58           O
HETATM 2201  O   HOH A 542      12.997  12.628  35.599  1.00 14.88           O
HETATM 2202  O   HOH A 543       4.547  22.007  13.828  1.00 19.56           O
HETATM 2203  O   HOH A 544      -0.823  -0.916  29.391  1.00 12.37           O
HETATM 2204  O   HOH A 545       5.249  -8.617  28.029  1.00 21.75           O
HETATM 2205  O   HOH A 546       7.101   2.183  10.549  1.00 19.09           O
HETATM 2206  O   HOH A 547       9.466   6.952  39.738  1.00 15.84           O
HETATM 2207  O   HOH A 548       0.865  14.673  -6.466  1.00 16.68           O
HETATM 2208  O   HOH A 549      17.340   0.832  15.944  1.00 17.50           O
HETATM 2209  O   HOH A 550      -5.398   9.294  28.560  1.00 19.48           O
HETATM 2210  O   HOH A 551      29.985   7.611  20.348  1.00 15.80           O
HETATM 2211  O   HOH A 552      20.416  -5.548  27.775  1.00 24.91           O
HETATM 2212  O   HOH A 553      18.592   9.759  32.053  1.00 15.35           O
HETATM 2213  O   HOH A 554       6.817 -16.775   9.938  1.00 24.85           O
HETATM 2214  O   HOH A 555       9.751   6.608   5.366  1.00 22.38           O
HETATM 2215  O   HOH A 556       0.644   0.416  31.015  1.00 18.93           O
HETATM 2216  O   HOH A 557      29.601   4.475  22.113  1.00 15.17           O
HETATM 2217  O   HOH A 558      22.753  18.979   8.791  1.00 19.00           O
HETATM 2218  O   HOH A 559      -4.663  24.437  10.576  1.00 20.68           O
HETATM 2219  O   HOH A 560      11.113   6.311  10.082  1.00 25.91           O
HETATM 2220  O   HOH A 561       3.082  24.236  -4.835  1.00 20.93           O
HETATM 2221  O   HOH A 562      12.187   2.155  40.701  1.00 17.51           O
HETATM 2222  O   HOH A 563       1.542   2.130  17.201  1.00 16.82           O
HETATM 2223  O   HOH A 564      27.822   7.477  24.725  1.00 16.13           O
HETATM 2224  O   HOH A 565      -4.398 -13.884  10.756  1.00 21.80           O
HETATM 2225  O   HOH A 566       1.331 -15.949  14.714  1.00 17.32           O
HETATM 2226  O   HOH A 567      21.142  17.781  31.035  1.00 28.98           O
HETATM 2227  O   HOH A 568      -6.266 -12.363  13.205  1.00 18.95           O
HETATM 2228  O   HOH A 569      26.724  19.218  27.355  1.00 23.61           O
HETATM 2229  O   HOH A 570      -9.422   7.313  21.845  1.00 14.70           O
HETATM 2230  O   HOH A 571      22.422   0.765  16.727  1.00 21.63           O
HETATM 2231  O   HOH A 572      -3.033  -2.527  30.368  1.00 18.00           O
HETATM 2232  O   HOH A 573      -5.650   6.696  27.779  1.00 21.19           O
HETATM 2233  O   HOH A 574      -6.167  14.619   9.836  1.00 23.33           O
HETATM 2234  O   HOH A 575       7.069 -11.107   5.769  1.00 18.45           O
HETATM 2235  O   HOH A 576      30.845  13.829  24.568  1.00 15.41           O
HETATM 2236  O   HOH A 577      16.162  13.127  30.378  1.00 19.55           O
HETATM 2237  O   HOH A 578       4.985   5.507   5.858  1.00 25.77           O
HETATM 2238  O   HOH A 579      19.341   1.220  17.995  1.00 19.13           O
HETATM 2239  O   HOH A 580      -1.984 -11.304   6.916  1.00 19.21           O
HETATM 2240  O   HOH A 581      -7.294  18.536   8.848  1.00 22.94           O
HETATM 2241  O   HOH A 582       6.381  11.432  12.909  1.00 16.79           O
HETATM 2242  O   HOH A 583      -9.240   2.292  21.767  1.00 22.41           O
HETATM 2243  O   HOH A 584      11.794  13.294  29.905  1.00 17.75           O
HETATM 2244  O   HOH A 585       3.013  16.459   8.900  1.00 16.20           O
HETATM 2245  O   HOH A 586      21.649  -0.118  19.219  1.00 19.16           O
HETATM 2246  O   HOH A 587      29.270   0.781  21.217  1.00 20.18           O
HETATM 2247  O   HOH A 588       8.861  14.903  -2.060  1.00 25.70           O
HETATM 2248  O   HOH A 589      -7.403  13.039  11.830  1.00 18.78           O
HETATM 2249  O   HOH A 590       0.187 -13.236  23.199  1.00 31.26           O
HETATM 2250  O   HOH A 591      -4.396  -4.897  29.706  1.00 22.37           O
HETATM 2251  O   HOH A 592      10.110 -16.240  24.740  1.00 23.41           O
HETATM 2252  O   HOH A 593       7.614  25.382  18.211  1.00 22.10           O
HETATM 2253  O   HOH A 594      29.640   2.072  14.893  1.00 18.92           O
HETATM 2254  O   HOH A 595      15.107  19.580   3.183  1.00 25.12           O
HETATM 2255  O   HOH A 596       3.686  -6.355  28.497  1.00 16.23           O
HETATM 2256  O   HOH A 597       2.798   5.128  31.906  1.00 20.23           O
HETATM 2257  O   HOH A 598       6.943  23.411  12.899  1.00 22.08           O
HETATM 2258  O   HOH A 599       4.142  -4.779  30.703  1.00 24.40           O
HETATM 2259  O   HOH A 600      17.878  24.547  11.487  1.00 18.19           O
HETATM 2260  O   HOH A 602      -3.479   6.415  29.453  1.00 28.17           O
HETATM 2261  O   HOH A 603      -0.973  18.776  -6.499  1.00 29.43           O
HETATM 2262  O   HOH A 604       0.289   6.203  29.146  1.00 34.30           O
HETATM 2263  O   HOH A 605      10.194 -11.326   5.224  1.00 25.25           O
HETATM 2264  O   HOH A 606      22.991  16.596   7.394  1.00 25.64           O
HETATM 2265  O   HOH A 607      20.920   3.428  32.098  0.50 22.51           O
HETATM 2266  O   HOH A 608       6.745  -9.292  30.353  1.00 26.75           O
HETATM 2267  O   HOH A 609      -3.583  14.361   0.918  1.00 21.14           O
HETATM 2268  O   HOH A 610      10.688  12.917   0.422  1.00 22.90           O
HETATM 2269  O   HOH A 611      27.769  -1.536  21.570  1.00 23.32           O
HETATM 2270  O   HOH A 612      -3.944 -12.058   8.489  1.00 23.08           O
HETATM 2271  O   HOH A 613       4.264  26.466   1.741  1.00 20.84           O
HETATM 2272  O   HOH A 614      22.278  -5.189  23.826  1.00 27.16           O
HETATM 2273  O   HOH A 615       0.648   9.730  28.698  1.00 24.86           O
HETATM 2274  O   HOH A 616      -3.554  15.040  -5.382  1.00 24.47           O
HETATM 2275  O   HOH A 617      31.544   4.796  13.090  1.00 20.48           O
HETATM 2276  O   HOH A 618      -4.891  15.907  -0.929  1.00 23.14           O
HETATM 2277  O   HOH A 619      -5.171  -8.044  18.614  1.00 28.79           O
HETATM 2278  O   HOH A 620      -8.400   0.718  12.445  1.00 21.52           O
HETATM 2279  O   HOH A 621       3.764  10.212  30.863  1.00 22.52           O
HETATM 2280  O   HOH A 622      25.489  20.005  19.617  1.00 18.68           O
HETATM 2281  O   HOH A 623       0.691 -10.811  24.151  1.00 26.99           O
HETATM 2282  O   HOH A 624      20.480  20.166   8.064  1.00 20.86           O
HETATM 2283  O   HOH A 626      -0.000   4.586  32.098  0.50 23.63           O
HETATM 2284  O   HOH A 627      11.598   8.262   6.154  1.00 25.02           O
HETATM 2285  O   HOH A 628      -8.112  14.510  14.995  1.00 30.95           O
HETATM 2286  O   HOH A 629      -5.731  13.039   1.820  1.00 24.66           O
HETATM 2287  O   HOH A 630       3.534 -11.173  24.559  1.00 25.14           O
HETATM 2288  O   HOH A 631      11.735   9.152  -2.032  1.00 24.51           O
HETATM 2289  O   HOH A 632      24.259  -1.201  24.930  1.00 26.11           O
HETATM 2290  O   HOH A 633       4.075  18.471  30.196  1.00 26.36           O
HETATM 2291  O   HOH A 635      11.493  -2.601  36.168  1.00 23.15           O
HETATM 2292  O   HOH A 636      31.033  15.158  19.736  1.00 28.23           O
HETATM 2293  O   HOH A 637       1.972  -3.666  31.624  1.00 28.99           O
HETATM 2294  O   HOH A 638      -7.888   9.435   2.075  1.00 30.32           O
HETATM 2295  O   HOH A 639       0.908 -17.028   7.814  1.00 24.52           O
HETATM 2296  O   HOH A 640       9.051  -2.142   6.762  1.00 29.34           O
HETATM 2297  O   HOH A 641      -4.411  -4.320  13.961  1.00 30.29           O
HETATM 2298  O   HOH A 643      22.349 -12.689  13.641  1.00 26.25           O
HETATM 2299  O   HOH A 645       0.064  -4.005  29.826  1.00 23.82           O
HETATM 2300  O   HOH A 646       9.530  14.917  28.608  1.00 25.47           O
HETATM 2301  O   HOH A 647      -1.943  24.141   0.050  1.00 22.67           O
HETATM 2302  O   HOH A 648      26.801  -7.876  16.053  1.00 26.57           O
HETATM 2303  O   HOH A 649      28.038  18.953  13.570  1.00 19.24           O
HETATM 2304  O   HOH A 650      20.018  25.038  12.961  1.00 14.09           O
HETATM 2305  O   HOH A 651      18.828 -19.174  21.749  1.00 31.17           O
HETATM 2306  O   HOH A 652      12.193  27.000   3.803  1.00 17.30           O
HETATM 2307  O   HOH A 653      -1.131  -6.838  26.818  1.00 28.73           O
HETATM 2308  O   HOH A 654       5.826  25.507  22.348  1.00 31.38           O
HETATM 2309  O   HOH A 655       6.400  10.913  31.810  1.00 25.04           O
HETATM 2310  O   HOH A 656       2.855  -2.149   7.027  1.00 30.02           O
HETATM 2311  O   HOH A 657      19.105 -12.514  23.941  1.00 30.66           O
HETATM 2312  O   HOH A 658      17.675  -3.338  34.712  1.00 28.51           O
HETATM 2313  O   HOH A 659      -2.848  -5.562   9.682  1.00 35.38           O
HETATM 2314  O   HOH A 660      10.432  23.451   0.036  1.00 42.83           O
HETATM 2315  O   HOH A 661      24.600  20.866   8.178  1.00 36.55           O
HETATM 2316  O   HOH A 662      20.508 -13.394   8.614  1.00 28.05           O
HETATM 2317  O   HOH A 663       7.736  18.020  -6.898  1.00 37.61           O
HETATM 2318  O   HOH A 664       2.564 -17.210  22.398  1.00 27.91           O
HETATM 2319  O   HOH A 665      15.221 -11.380  29.002  1.00 38.00           O
HETATM 2320  O   HOH A 666       9.311  24.165   2.297  1.00 21.25           O
HETATM 2321  O   HOH A 667      -1.724   1.329   9.355  1.00 26.31           O
HETATM 2322  O   HOH A 668      -0.046  21.642  16.646  1.00 27.32           O
HETATM 2323  O   HOH A 669      -5.042  -6.249  25.661  1.00 28.09           O
HETATM 2324  O   HOH A 670       6.090   1.713   7.869  1.00 29.81           O
HETATM 2325  O   HOH A 671      24.940  -5.060   6.484  1.00 32.35           O
HETATM 2326  O   HOH A 674       7.212 -18.111  19.023  1.00 29.53           O
HETATM 2327  O   HOH A 675      -5.519  -3.748  16.005  1.00 32.48           O
HETATM 2328  O   HOH A 676      25.209  -1.813  21.520  1.00 27.75           O
HETATM 2329  O   HOH A 677      -0.328  18.383  21.190  1.00 29.87           O
HETATM 2330  O   HOH A 679      10.493  15.660   0.371  1.00 34.77           O
HETATM 2331  O   HOH A 681      18.783  12.712  32.155  1.00 31.31           O
HETATM 2332  O   HOH A 682      22.782  -1.053  27.045  1.00 34.69           O
HETATM 2333  O   HOH A 683      20.839 -16.371  11.520  1.00 28.11           O
HETATM 2334  O   HOH A 684      16.230  -6.069   3.856  1.00 29.81           O
HETATM 2335  O   HOH A 686       2.935   6.147  29.120  1.00 28.16           O
HETATM 2336  O   HOH A 687      18.892 -13.847  26.082  1.00 34.05           O
HETATM 2337  O   HOH A 688      24.747  24.228  17.668  1.00 29.50           O
HETATM 2338  O   HOH A 690       3.615 -13.780  23.979  1.00 37.48           O
HETATM 2339  O   HOH A 691      18.505   8.020   4.789  1.00 30.42           O
HETATM 2340  O   HOH A 693      -2.421 -17.321  10.703  1.00 27.80           O
HETATM 2341  O   HOH A 695      -0.523  -7.539   6.585  1.00 35.05           O
HETATM 2342  O   HOH A 696       9.881   2.661   9.327  1.00 29.52           O
HETATM 2343  O   HOH A 697       6.042  -7.839   4.526  1.00 31.78           O
HETATM 2344  O   HOH A 698     -11.407   5.928   9.209  1.00 35.70           O
HETATM 2345  O   HOH A 699      -3.383   1.784   7.577  1.00 23.27           O
HETATM 2346  O   HOH A 700      -2.476  -8.208   8.315  1.00 25.91           O
HETATM 2347  O   HOH A 701      10.557  13.562  -3.661  1.00 27.28           O
HETATM 2348  O   HOH A 704      26.096  25.679  16.192  1.00 39.28           O
HETATM 2349  O   HOH A 706       6.229  -5.214  32.431  1.00 18.20           O
HETATM 2350  O   HOH A 707      -7.643   2.661  25.761  1.00 13.82           O
HETATM 2351  O   HOH A 708       9.778   1.921  40.006  1.00 22.65           O
HETATM 2352  O   HOH A 709      -7.878   5.463  26.543  1.00 18.49           O
HETATM 2353  O   HOH A 710      24.696  -4.258  22.305  1.00 29.20           O
HETATM 2354  O   HOH A 711      23.004   1.728  31.330  1.00 20.35           O
HETATM 2355  O   HOH A 712      -2.194 -20.689  10.147  1.00 38.49           O
HETATM 2356  O   HOH A 713      15.226  22.879   4.282  1.00  4.48           O
HETATM 2357  O   HOH A 714       9.464  30.179   9.568  1.00 24.15           O
HETATM 2358  O   HOH A 715      25.742  15.923  30.485  1.00 25.99           O
HETATM 2359  O   HOH A 717      25.772  10.242  10.272  1.00 34.16           O
HETATM 2360  O   HOH A 718      -9.682  -0.812  23.902  1.00 26.06           O
HETATM 2361  O   HOH A 719       7.567  12.553  36.581  1.00 32.98           O
HETATM 2362  O   HOH A 720      -1.947  16.111  22.668  1.00 37.72           O
HETATM 2363  O   HOH A 721     -11.395  -1.916  25.262  1.00 28.79           O
HETATM 2364  O   HOH A 723      -0.211   7.357   6.648  1.00 31.61           O
HETATM 2365  O   HOH A 726       6.529  -0.393   6.427  1.00 28.34           O
HETATM 2366  O   HOH A 727      19.679 -14.269  21.883  1.00 39.07           O
HETATM 2367  O   HOH A 728       8.097 -11.981  25.979  1.00 32.75           O
HETATM 2368  O   HOH A 729      -5.835 -14.326  18.265  1.00 35.09           O
HETATM 2369  O   HOH A 730      -1.363 -20.481  13.008  1.00 32.20           O
HETATM 2370  O   HOH A 732       5.968 -19.232  10.633  1.00 37.19           O
HETATM 2371  O   HOH A 733      14.827  -2.755   8.626  1.00 36.29           O
HETATM 2372  O   HOH A 735      -9.942  12.177   5.465  1.00 36.85           O
HETATM 2373  O   HOH A 737       1.889  21.958  -5.666  1.00 31.60           O
HETATM 2374  O   HOH A 739      12.595  25.806  12.187  1.00 23.93           O
HETATM 2375  O   HOH A 740       7.501  17.596  30.597  1.00 31.94           O
HETATM 2376  O   HOH A 742      13.882  14.515  33.735  1.00 23.22           O
HETATM 2377  O   HOH A 743      -9.462  -3.482  29.555  1.00 22.16           O
HETATM 2378  O   HOH A 745      12.334  -6.360  32.891  1.00 40.41           O
HETATM 2379  O   HOH A 746      -8.802  -5.893  28.421  1.00 26.67           O
HETATM 2380  O   HOH A 748      -1.915  21.005  -2.926  1.00 33.12           O
HETATM 2381  O   HOH A 749      25.655  22.378  20.626  1.00 30.88           O
HETATM 2382  O   HOH A 750      13.348  -4.833  35.523  1.00 36.07           O
HETATM 2383  O   HOH A 751       7.049  -7.938  32.298  1.00 34.14           O
HETATM 2384  O   HOH A 752      10.784  26.421   2.110  1.00 28.43           O
HETATM 2385  O   HOH A 753      -4.799  -7.357  13.935  1.00 28.75           O
HETATM 2386  O   HOH A 754      16.297   6.507   6.902  1.00 41.25           O
HETATM 2387  O   HOH A 755       3.410   1.974   7.927  1.00 35.74           O
HETATM 2388  O   HOH A 756      -6.984  22.493   4.892  1.00 33.68           O
HETATM 2389  O   HOH A 757      -8.314  20.641   7.845  1.00 29.26           O
HETATM 2390  O   HOH A 758       0.568  16.361  27.762  1.00 33.85           O
HETATM 2391  O   HOH A 760      27.909  18.787  22.110  1.00 29.36           O
HETATM 2392  O   HOH A 761      -6.105  -5.573  27.722  1.00 43.49           O
HETATM 2393  O   HOH A 762      14.776   6.024   4.951  1.00 38.17           O
HETATM 2394  O   HOH A 764      29.088  17.660  24.054  1.00 34.16           O
HETATM 2395  O   HOH A 765      12.776  23.496   2.537  1.00 37.30           O
HETATM 2396  O   HOH A 768       6.349  25.639  14.291  1.00 31.24           O
HETATM 2397  O   HOH A 769       7.781  27.963   2.822  1.00  9.91           O
HETATM 2398  O   HOH A 770      -5.870  24.613  13.124  1.00 35.29           O
HETATM 2399  O   HOH A 771      26.298  23.225  12.369  1.00 22.11           O
HETATM 2400  O   HOH A 773      -2.596  -9.878   4.465  1.00 32.26           O
HETATM 2401  O   HOH A 774       9.270   4.655   7.732  1.00 33.85           O
HETATM 2402  O   HOH A 776      28.486  -4.295   8.958  1.00 40.25           O
HETATM 2403  O   HOH A 777      -0.371  -0.146   7.347  1.00 36.92           O
HETATM 2404  O   HOH A 778       3.075   8.683  33.278  1.00 34.12           O
HETATM 2405  O   HOH A 780      15.484  17.000  30.353  1.00 16.43           O
HETATM 2406  O   HOH A 781     -11.212  -4.632  24.325  1.00 38.19           O
HETATM 2407  O   HOH A 782      -9.112  13.271   9.874  1.00 15.27           O
HETATM 2408  O   HOH A 783     -11.686  14.832   7.959  1.00 24.66           O
HETATM 2409  O   HOH A 784      -1.901  27.026   4.057  1.00 46.81           O
HETATM 2410  O   HOH A 785      -2.486  26.254   9.930  1.00 44.71           O
HETATM 2411  O   HOH A 787      13.739 -17.959  13.328  1.00 27.81           O
HETATM 2412  O   HOH A 788       9.032 -15.832   8.224  1.00 18.45           O
HETATM 2413  O   HOH A 789       7.848 -18.532  12.985  1.00 40.89           O
HETATM 2414  O   HOH A 790       7.300 -18.870  16.781  1.00 41.43           O
HETATM 2415  O   HOH A 791       9.714 -19.422  18.190  1.00 43.60           O
HETATM 2416  O   HOH A 792      15.089  12.015   0.582  1.00 24.70           O
HETATM 2417  O   HOH A 793      19.507  12.310   0.676  1.00 31.76           O
HETATM 2418  O   HOH A 794      27.571  11.860   9.206  1.00 39.71           O
HETATM 2419  O   HOH A 795      25.582   9.044   7.820  1.00 32.24           O
HETATM 2420  O   HOH A 796      24.375   8.303  10.941  1.00 42.41           O
HETATM 2421  O   HOH A 797      23.261   6.671   9.997  1.00 41.73           O
HETATM 2422  O   HOH A 798      30.864  19.860  13.432  1.00 21.32           O
HETATM 2423  O   HOH A 799      25.788  19.592  12.787  1.00 23.02           O
HETATM 2424  O   HOH A 800      29.621  22.261  14.298  1.00 33.95           O
HETATM 2425  O   HOH A 801      22.882 -15.388  18.432  1.00 39.80           O
HETATM 2426  O   HOH A 802      22.960 -17.408  12.588  1.00 34.33           O
HETATM 2427  O   HOH A 803      22.082 -18.432  14.912  1.00 37.15           O
HETATM 2428  O   HOH A 804      17.434  13.729   1.009  1.00 38.26           O
HETATM 2429  O   HOH A 805      26.019  -8.703  19.511  1.00 33.68           O
HETATM 2430  O   HOH A 806       0.758  -5.973  28.147  1.00 44.11           O
TER    2431      HOH A 806
ATOM   2432  N   GLN B  29      55.522  23.478  29.464  1.00 38.38           N
ATOM   2433  CA  GLN B  29      54.933  22.634  28.376  1.00 34.41           C
ATOM   2434  CB  GLN B  29      54.960  21.134  28.717  1.00 33.99           C
ATOM   2435  CG  GLN B  29      56.326  20.493  28.497  1.00 34.52           C
ATOM   2436  CD  GLN B  29      56.311  18.982  28.452  1.00 37.22           C
ATOM   2437  OE1 GLN B  29      56.313  18.296  29.479  1.00 39.34           O
ATOM   2438  NE2 GLN B  29      56.361  18.444  27.247  1.00 29.02           N
ATOM   2439  C   GLN B  29      53.483  23.055  28.125  1.00 31.98           C
ATOM   2440  O   GLN B  29      52.767  23.366  29.089  1.00 29.56           O
ATOM   2441  N   VAL B  30      53.047  22.993  26.871  1.00 27.37           N
ATOM   2442  CA  VAL B  30      51.606  23.073  26.519  1.00 26.59           C
ATOM   2443  CB  VAL B  30      51.366  23.098  25.001  1.00 26.88           C
ATOM   2444  CG1 VAL B  30      49.869  23.093  24.688  1.00 26.26           C
ATOM   2445  CG2 VAL B  30      52.068  24.270  24.318  1.00 27.53           C
ATOM   2446  C   VAL B  30      50.918  21.870  27.160  1.00 28.99           C
ATOM   2447  O   VAL B  30      51.309  20.731  26.933  1.00 27.81           O
ATOM   2448  N   PRO B  31      49.857  22.081  27.962  1.00 26.55           N
ATOM   2449  CA  PRO B  31      49.090  20.972  28.516  1.00 26.95           C
ATOM   2450  CB  PRO B  31      47.987  21.662  29.328  1.00 30.12           C
ATOM   2451  CG  PRO B  31      48.591  23.011  29.662  1.00 30.88           C
ATOM   2452  CD  PRO B  31      49.386  23.395  28.434  1.00 29.82           C
ATOM   2453  C   PRO B  31      48.458  20.101  27.427  1.00 26.89           C
ATOM   2454  O   PRO B  31      48.103  20.650  26.370  1.00 25.65           O
ATOM   2455  N   TRP B  32      48.334  18.796  27.704  1.00 23.84           N
ATOM   2456  CA  TRP B  32      47.682  17.799  26.817  1.00 23.37           C
ATOM   2457  CB  TRP B  32      47.466  16.470  27.541  1.00 22.68           C
ATOM   2458  CG  TRP B  32      47.030  15.337  26.663  1.00 19.65           C
ATOM   2459  CD1 TRP B  32      45.819  14.715  26.658  1.00 19.49           C
ATOM   2460  NE1 TRP B  32      45.812  13.684  25.759  1.00 20.19           N
ATOM   2461  CE2 TRP B  32      47.033  13.637  25.133  1.00 18.67           C
ATOM   2462  CD2 TRP B  32      47.839  14.648  25.693  1.00 18.08           C
ATOM   2463  CE3 TRP B  32      49.154  14.806  25.236  1.00 18.32           C
ATOM   2464  CZ3 TRP B  32      49.618  13.946  24.259  1.00 16.92           C
ATOM   2465  CH2 TRP B  32      48.806  12.946  23.729  1.00 17.21           C
ATOM   2466  CZ2 TRP B  32      47.509  12.766  24.162  1.00 18.25           C
ATOM   2467  C   TRP B  32      46.356  18.344  26.296  1.00 25.20           C
ATOM   2468  O   TRP B  32      46.152  18.307  25.081  1.00 24.23           O
ATOM   2469  N   SER B  33      45.517  18.896  27.186  1.00 26.45           N
ATOM   2470  CA  SER B  33      44.149  19.383  26.871  1.00 27.24           C
ATOM   2471  CB  SER B  33      43.381  19.715  28.134  1.00 29.71           C
ATOM   2472  OG  SER B  33      44.068  20.745  28.836  1.00 32.55           O
ATOM   2473  C   SER B  33      44.175  20.610  25.940  1.00 24.02           C
ATOM   2474  O   SER B  33      43.132  20.907  25.372  1.00 27.79           O
ATOM   2475  N  AASN B  34      45.309  21.297  25.800  0.50 23.14           N
ATOM   2476  N  BASN B  34      45.310  21.294  25.795  0.50 23.26           N
ATOM   2477  CA AASN B  34      45.395  22.523  24.957  0.50 23.79           C
ATOM   2478  CA BASN B  34      45.410  22.531  24.971  0.50 24.00           C
ATOM   2479  CB AASN B  34      45.888  23.744  25.739  0.50 23.42           C
ATOM   2480  CB BASN B  34      45.920  23.711  25.809  0.50 23.66           C
ATOM   2481  CG AASN B  34      45.602  25.025  24.979  0.50 23.57           C
ATOM   2482  CG BASN B  34      45.048  23.965  27.019  0.50 24.20           C
ATOM   2483  OD1AASN B  34      44.519  25.187  24.415  0.50 23.97           O
ATOM   2484  OD1BASN B  34      43.900  23.527  27.063  0.50 24.06           O
ATOM   2485  ND2AASN B  34      46.576  25.916  24.916  0.50 24.00           N
ATOM   2486  ND2BASN B  34      45.581  24.657  28.010  0.50 24.61           N
ATOM   2487  C  AASN B  34      46.286  22.299  23.727  0.50 22.49           C
ATOM   2488  C  BASN B  34      46.287  22.301  23.730  0.50 22.59           C
ATOM   2489  O  AASN B  34      46.614  23.290  23.074  0.50 23.14           O
ATOM   2490  O  BASN B  34      46.613  23.291  23.074  0.50 23.26           O
ATOM   2491  N   VAL B  35      46.636  21.057  23.387  1.00 21.26           N
ATOM   2492  CA  VAL B  35      47.428  20.772  22.149  1.00 19.62           C
ATOM   2493  CB  VAL B  35      47.934  19.318  22.098  1.00 19.67           C
ATOM   2494  CG1 VAL B  35      48.412  18.926  20.706  1.00 18.58           C
ATOM   2495  CG2 VAL B  35      49.040  19.100  23.129  1.00 19.38           C
ATOM   2496  C   VAL B  35      46.546  21.129  20.950  1.00 18.60           C
ATOM   2497  O   VAL B  35      45.443  20.571  20.828  1.00 18.71           O
ATOM   2498  N   LYS B  36      47.009  22.036  20.099  1.00 19.45           N
ATOM   2499  CA  LYS B  36      46.238  22.543  18.939  1.00 21.06           C
ATOM   2500  CB  LYS B  36      45.889  24.019  19.137  1.00 24.68           C
ATOM   2501  CG  LYS B  36      44.942  24.307  20.291  1.00 28.68           C
ATOM   2502  CD  LYS B  36      43.573  23.739  20.104  1.00 33.91           C
ATOM   2503  CE  LYS B  36      42.544  24.366  21.029  1.00 38.37           C
ATOM   2504  NZ  LYS B  36      41.184  23.905  20.657  1.00 38.30           N
ATOM   2505  C   LYS B  36      47.014  22.379  17.625  1.00 18.88           C
ATOM   2506  O   LYS B  36      46.436  22.714  16.585  1.00 18.33           O
ATOM   2507  N   SER B  37      48.255  21.903  17.675  1.00 16.82           N
ATOM   2508  CA  SER B  37      49.114  21.710  16.481  1.00 17.39           C
ATOM   2509  CB  SER B  37      49.766  23.009  16.098  1.00 16.63           C
ATOM   2510  OG  SER B  37      50.652  23.418  17.127  1.00 16.42           O
ATOM   2511  C   SER B  37      50.133  20.630  16.795  1.00 17.34           C
ATOM   2512  O   SER B  37      50.492  20.477  17.978  1.00 15.91           O
ATOM   2513  N   PHE B  38      50.586  19.901  15.783  1.00 16.10           N
ATOM   2514  CA  PHE B  38      51.659  18.902  15.973  1.00 15.16           C
ATOM   2515  CB  PHE B  38      51.089  17.567  16.459  1.00 14.03           C
ATOM   2516  CG  PHE B  38      50.412  16.738  15.398  1.00 13.57           C
ATOM   2517  CD1 PHE B  38      49.119  17.040  14.987  1.00 13.43           C
ATOM   2518  CE1 PHE B  38      48.492  16.273  14.020  1.00 13.62           C
ATOM   2519  CZ  PHE B  38      49.138  15.212  13.432  1.00 13.31           C
ATOM   2520  CD2 PHE B  38      51.055  15.666  14.799  1.00 12.96           C
ATOM   2521  CE2 PHE B  38      50.424  14.905  13.828  1.00 12.72           C
ATOM   2522  C   PHE B  38      52.434  18.746  14.676  1.00 15.45           C
ATOM   2523  O   PHE B  38      51.920  19.032  13.592  1.00 13.79           O
ATOM   2524  N   THR B  39      53.689  18.367  14.812  1.00 14.52           N
ATOM   2525  CA  THR B  39      54.499  17.870  13.683  1.00 14.69           C
ATOM   2526  CB  THR B  39      55.680  18.800  13.370  1.00 15.20           C
ATOM   2527  OG1 THR B  39      56.270  18.305  12.157  1.00 14.97           O
ATOM   2528  CG2 THR B  39      56.692  18.868  14.492  1.00 15.53           C
ATOM   2529  C   THR B  39      54.889  16.419  13.968  1.00 15.38           C
ATOM   2530  O   THR B  39      54.644  15.890  15.065  1.00 15.24           O
ATOM   2531  N   TYR B  40      55.427  15.765  12.952  1.00 16.96           N
ATOM   2532  CA  TYR B  40      55.458  14.299  12.835  1.00 15.75           C
ATOM   2533  CB  TYR B  40      54.073  13.832  12.385  1.00 16.05           C
ATOM   2534  CG  TYR B  40      53.817  12.356  12.271  1.00 16.32           C
ATOM   2535  CD1 TYR B  40      54.676  11.393  12.794  1.00 16.02           C
ATOM   2536  CE1 TYR B  40      54.380  10.047  12.693  1.00 16.34           C
ATOM   2537  CZ  TYR B  40      53.207   9.631  12.078  1.00 17.07           C
ATOM   2538  OH  TYR B  40      52.915   8.291  11.981  1.00 15.90           O
ATOM   2539  CE2 TYR B  40      52.320  10.574  11.585  1.00 16.72           C
ATOM   2540  CD2 TYR B  40      52.624  11.922  11.694  1.00 17.01           C
ATOM   2541  C   TYR B  40      56.581  13.987  11.852  1.00 15.75           C
ATOM   2542  O   TYR B  40      56.418  14.221  10.642  1.00 15.80           O
ATOM   2543  N   GLN B  41      57.724  13.561  12.373  1.00 15.85           N
ATOM   2544  CA  GLN B  41      58.888  13.220  11.533  1.00 16.20           C
ATOM   2545  CB  GLN B  41      59.876  14.377  11.455  1.00 16.88           C
ATOM   2546  CG  GLN B  41      61.062  14.083  10.565  1.00 16.93           C
ATOM   2547  CD  GLN B  41      62.016  15.248  10.444  1.00 16.56           C
ATOM   2548  OE1 GLN B  41      61.725  16.350  10.893  1.00 17.37           O
ATOM   2549  NE2 GLN B  41      63.168  15.013   9.828  1.00 16.26           N
ATOM   2550  C   GLN B  41      59.569  11.989  12.113  1.00 16.30           C
ATOM   2551  O   GLN B  41      59.912  12.022  13.295  1.00 14.87           O
ATOM   2552  N   LEU B  42      59.717  10.958  11.278  1.00 15.76           N
ATOM   2553  CA  LEU B  42      60.214   9.638  11.696  1.00 15.92           C
ATOM   2554  CB  LEU B  42      59.248   8.562  11.205  1.00 16.87           C
ATOM   2555  CG  LEU B  42      57.831   8.647  11.765  1.00 17.26           C
ATOM   2556  CD1 LEU B  42      57.067   7.399  11.391  1.00 16.88           C
ATOM   2557  CD2 LEU B  42      57.814   8.846  13.280  1.00 17.61           C
ATOM   2558  C   LEU B  42      61.622   9.386  11.139  1.00 16.01           C
ATOM   2559  O   LEU B  42      62.242   8.424  11.605  1.00 16.21           O
ATOM   2560  N   THR B  43      62.135  10.196  10.212  1.00 16.34           N
ATOM   2561  CA  THR B  43      63.433   9.874   9.563  1.00 18.96           C
ATOM   2562  CB  THR B  43      63.212   8.845   8.441  1.00 20.79           C
ATOM   2563  OG1 THR B  43      64.495   8.310   8.115  1.00 24.63           O
ATOM   2564  CG2 THR B  43      62.538   9.441   7.230  1.00 19.93           C
ATOM   2565  C   THR B  43      64.092  11.153   9.042  1.00 18.33           C
ATOM   2566  O   THR B  43      63.423  12.209   9.027  1.00 18.04           O
ATOM   2567  N   ASN B  44      65.335  11.047   8.558  1.00 19.43           N
ATOM   2568  CA  ASN B  44      66.056  12.177   7.912  1.00 18.74           C
ATOM   2569  CB  ASN B  44      65.340  12.616   6.641  1.00 19.69           C
ATOM   2570  CG  ASN B  44      66.168  13.529   5.769  1.00 23.00           C
ATOM   2571  OD1 ASN B  44      67.389  13.404   5.713  1.00 24.07           O
ATOM   2572  ND2 ASN B  44      65.504  14.441   5.070  1.00 25.31           N
ATOM   2573  C   ASN B  44      66.190  13.338   8.918  1.00 18.32           C
ATOM   2574  O   ASN B  44      65.984  14.513   8.545  1.00 19.26           O
ATOM   2575  N   TYR B  45      66.465  13.025  10.179  1.00 18.36           N
ATOM   2576  CA  TYR B  45      66.806  14.039  11.209  1.00 17.95           C
ATOM   2577  CB  TYR B  45      66.899  13.409  12.597  1.00 17.49           C
ATOM   2578  CG  TYR B  45      65.624  12.728  13.029  1.00 18.39           C
ATOM   2579  CD1 TYR B  45      64.470  13.458  13.251  1.00 18.44           C
ATOM   2580  CE1 TYR B  45      63.287  12.836  13.621  1.00 19.12           C
ATOM   2581  CZ  TYR B  45      63.247  11.464  13.776  1.00 18.07           C
ATOM   2582  OH  TYR B  45      62.082  10.835  14.105  1.00 18.45           O
ATOM   2583  CE2 TYR B  45      64.386  10.720  13.524  1.00 19.15           C
ATOM   2584  CD2 TYR B  45      65.563  11.359  13.166  1.00 18.20           C
ATOM   2585  C   TYR B  45      68.156  14.631  10.799  1.00 19.60           C
ATOM   2586  O   TYR B  45      69.115  13.883  10.641  1.00 19.06           O
ATOM   2587  N   PRO B  46      68.271  15.955  10.570  1.00 19.28           N
ATOM   2588  CA  PRO B  46      69.528  16.523  10.088  1.00 20.25           C
ATOM   2589  CB  PRO B  46      69.201  18.017   9.848  1.00 20.57           C
ATOM   2590  CG  PRO B  46      67.700  18.047   9.742  1.00 21.55           C
ATOM   2591  CD  PRO B  46      67.224  16.985  10.727  1.00 19.69           C
ATOM   2592  C   PRO B  46      70.621  16.321  11.150  1.00 20.36           C
ATOM   2593  O   PRO B  46      70.386  16.645  12.323  1.00 19.50           O
ATOM   2594  N   GLN B  47      71.743  15.727  10.712  1.00 19.92           N
ATOM   2595  CA  GLN B  47      72.925  15.372  11.533  1.00 19.97           C
ATOM   2596  CB  GLN B  47      73.626  16.629  12.047  1.00 21.29           C
ATOM   2597  CG  GLN B  47      74.255  17.468  10.936  1.00 22.42           C
ATOM   2598  CD  GLN B  47      73.209  18.281  10.221  1.00 22.75           C
ATOM   2599  OE1 GLN B  47      72.505  19.089  10.827  1.00 23.89           O
ATOM   2600  NE2 GLN B  47      73.082  18.051   8.923  1.00 22.72           N
ATOM   2601  C   GLN B  47      72.479  14.448  12.672  1.00 19.43           C
ATOM   2602  O   GLN B  47      73.192  14.356  13.668  1.00 19.14           O
ATOM   2603  N   GLY B  48      71.375  13.738  12.458  1.00 18.24           N
ATOM   2604  CA  GLY B  48      70.783  12.807  13.433  1.00 18.77           C
ATOM   2605  C   GLY B  48      70.220  13.527  14.645  1.00 17.77           C
ATOM   2606  O   GLY B  48      70.072  12.858  15.679  1.00 18.17           O
ATOM   2607  N   LYS B  49      69.864  14.802  14.522  1.00 17.79           N
ATOM   2608  CA  LYS B  49      69.463  15.650  15.671  1.00 19.21           C
ATOM   2609  CB  LYS B  49      70.500  16.743  15.904  1.00 21.39           C
ATOM   2610  CG  LYS B  49      71.800  16.231  16.521  1.00 24.67           C
ATOM   2611  CD  LYS B  49      72.810  17.303  16.848  1.00 27.92           C
ATOM   2612  CE  LYS B  49      73.284  18.019  15.608  1.00 32.00           C
ATOM   2613  NZ  LYS B  49      74.281  19.069  15.920  1.00 36.12           N
ATOM   2614  C   LYS B  49      68.055  16.226  15.487  1.00 18.61           C
ATOM   2615  O   LYS B  49      67.554  16.259  14.354  1.00 17.48           O
ATOM   2616  N   LEU B  50      67.477  16.700  16.589  1.00 18.42           N
ATOM   2617  CA  LEU B  50      66.072  17.176  16.652  1.00 19.47           C
ATOM   2618  CB  LEU B  50      65.451  16.606  17.936  1.00 19.18           C
ATOM   2619  CG  LEU B  50      65.303  15.088  17.964  1.00 19.38           C
ATOM   2620  CD1 LEU B  50      64.828  14.614  19.346  1.00 19.89           C
ATOM   2621  CD2 LEU B  50      64.344  14.624  16.861  1.00 20.36           C
ATOM   2622  C   LEU B  50      66.000  18.711  16.616  1.00 19.51           C
ATOM   2623  O   LEU B  50      64.894  19.249  16.869  1.00 17.93           O
ATOM   2624  N   ASP B  51      67.081  19.399  16.204  1.00 20.15           N
ATOM   2625  CA  ASP B  51      67.189  20.882  16.338  1.00 19.98           C
ATOM   2626  CB  ASP B  51      68.585  21.416  15.989  1.00 20.25           C
ATOM   2627  CG  ASP B  51      69.691  20.906  16.896  1.00 21.46           C
ATOM   2628  OD1 ASP B  51      69.402  20.088  17.774  1.00 20.34           O
ATOM   2629  OD2 ASP B  51      70.846  21.335  16.703  1.00 20.90           O
ATOM   2630  C   ASP B  51      66.092  21.586  15.512  1.00 20.27           C
ATOM   2631  O   ASP B  51      65.475  22.546  16.037  1.00 19.06           O
ATOM   2632  N   ALA B  52      65.808  21.126  14.290  1.00 20.83           N
ATOM   2633  CA  ALA B  52      64.761  21.735  13.437  1.00 20.23           C
ATOM   2634  CB  ALA B  52      64.834  21.172  12.044  1.00 21.03           C
ATOM   2635  C   ALA B  52      63.384  21.518  14.081  1.00 18.95           C
ATOM   2636  O   ALA B  52      62.550  22.445  14.088  1.00 18.55           O
ATOM   2637  N   ILE B  53      63.151  20.344  14.660  1.00 19.82           N
ATOM   2638  CA  ILE B  53      61.855  20.052  15.344  1.00 19.80           C
ATOM   2639  CB  ILE B  53      61.708  18.544  15.615  1.00 20.33           C
ATOM   2640  CG1 ILE B  53      61.637  17.777  14.286  1.00 20.89           C
ATOM   2641  CG2 ILE B  53      60.480  18.277  16.474  1.00 20.98           C
ATOM   2642  CD1 ILE B  53      61.975  16.337  14.399  1.00 21.64           C
ATOM   2643  C   ILE B  53      61.763  20.947  16.588  1.00 19.94           C
ATOM   2644  O   ILE B  53      60.707  21.576  16.790  1.00 19.36           O
ATOM   2645  N   ALA B  54      62.847  21.050  17.366  1.00 20.78           N
ATOM   2646  CA  ALA B  54      62.894  21.874  18.600  1.00 19.68           C
ATOM   2647  CB  ALA B  54      64.258  21.813  19.242  1.00 20.40           C
ATOM   2648  C   ALA B  54      62.516  23.324  18.264  1.00 22.06           C
ATOM   2649  O   ALA B  54      61.712  23.936  19.042  1.00 23.78           O
ATOM   2650  N   ALA B  55      63.046  23.854  17.156  1.00 21.13           N
ATOM   2651  CA  ALA B  55      62.879  25.265  16.746  1.00 21.37           C
ATOM   2652  CB  ALA B  55      63.911  25.678  15.732  1.00 20.72           C
ATOM   2653  C   ALA B  55      61.476  25.515  16.189  1.00 22.96           C
ATOM   2654  O   ALA B  55      61.105  26.692  16.175  1.00 23.40           O
ATOM   2655  N   SER B  56      60.778  24.487  15.682  1.00 20.85           N
ATOM   2656  CA  SER B  56      59.437  24.639  15.057  1.00 21.83           C
ATOM   2657  CB  SER B  56      58.985  23.360  14.394  1.00 21.53           C
ATOM   2658  OG  SER B  56      58.607  22.378  15.359  1.00 20.61           O
ATOM   2659  C   SER B  56      58.441  25.103  16.130  1.00 22.63           C
ATOM   2660  O   SER B  56      58.736  24.957  17.337  1.00 23.13           O
ATOM   2661  N  ALYS B  57      57.267  25.617  15.752  0.50 21.61           N
ATOM   2662  N  BLYS B  57      57.334  25.680  15.664  0.50 21.90           N
ATOM   2663  CA ALYS B  57      56.332  26.291  16.708  0.50 21.20           C
ATOM   2664  CA BLYS B  57      56.248  26.227  16.502  0.50 22.06           C
ATOM   2665  CB ALYS B  57      55.928  27.648  16.116  0.50 22.87           C
ATOM   2666  CB BLYS B  57      55.943  27.674  16.108  0.50 24.89           C
ATOM   2667  CG ALYS B  57      57.007  28.725  16.181  0.50 22.37           C
ATOM   2668  CG BLYS B  57      55.245  28.506  17.178  0.50 26.05           C
ATOM   2669  CD ALYS B  57      57.662  28.820  17.546  0.50 24.13           C
ATOM   2670  CD BLYS B  57      54.886  29.899  16.685  0.50 27.89           C
ATOM   2671  CE ALYS B  57      58.093  30.212  17.951  0.50 25.50           C
ATOM   2672  CE BLYS B  57      53.804  30.578  17.493  0.50 28.73           C
ATOM   2673  NZ ALYS B  57      58.702  30.947  16.817  0.50 25.03           N
ATOM   2674  NZ BLYS B  57      53.015  31.497  16.638  0.50 30.95           N
ATOM   2675  C  ALYS B  57      55.112  25.413  17.079  0.50 21.23           C
ATOM   2676  C  BLYS B  57      55.074  25.280  16.280  0.50 20.96           C
ATOM   2677  O  ALYS B  57      54.153  25.938  17.707  0.50 20.27           O
ATOM   2678  O  BLYS B  57      54.247  25.528  15.397  0.50 18.96           O
ATOM   2679  N   PHE B  58      55.201  24.101  16.857  1.00 19.59           N
ATOM   2680  CA  PHE B  58      54.100  23.136  17.056  1.00 18.42           C
ATOM   2681  CB  PHE B  58      54.379  21.868  16.239  1.00 17.70           C
ATOM   2682  CG  PHE B  58      54.336  22.083  14.749  1.00 16.70           C
ATOM   2683  CD1 PHE B  58      53.126  22.107  14.085  1.00 16.38           C
ATOM   2684  CE1 PHE B  58      53.060  22.329  12.721  1.00 17.53           C
ATOM   2685  CZ  PHE B  58      54.221  22.541  12.009  1.00 18.17           C
ATOM   2686  CD2 PHE B  58      55.500  22.316  14.027  1.00 17.50           C
ATOM   2687  CE2 PHE B  58      55.432  22.565  12.665  1.00 17.35           C
ATOM   2688  C   PHE B  58      54.009  22.840  18.556  1.00 17.47           C
ATOM   2689  O   PHE B  58      55.053  22.858  19.259  1.00 17.13           O
ATOM   2690  N   ASP B  59      52.803  22.550  19.032  1.00 18.70           N
ATOM   2691  CA  ASP B  59      52.536  22.158  20.446  1.00 18.60           C
ATOM   2692  CB  ASP B  59      51.037  22.226  20.738  1.00 19.79           C
ATOM   2693  CG  ASP B  59      50.505  23.642  20.729  1.00 21.73           C
ATOM   2694  OD1 ASP B  59      51.329  24.575  20.794  1.00 21.06           O
ATOM   2695  OD2 ASP B  59      49.280  23.790  20.630  1.00 21.23           O
ATOM   2696  C   ASP B  59      53.051  20.744  20.757  1.00 16.74           C
ATOM   2697  O   ASP B  59      53.233  20.412  21.930  1.00 16.49           O
ATOM   2698  N   LEU B  60      53.218  19.894  19.752  1.00 15.57           N
ATOM   2699  CA  LEU B  60      53.483  18.459  19.973  1.00 15.30           C
ATOM   2700  CB  LEU B  60      52.157  17.686  20.112  1.00 15.70           C
ATOM   2701  CG  LEU B  60      52.294  16.196  20.431  1.00 16.21           C
ATOM   2702  CD1 LEU B  60      51.099  15.694  21.232  1.00 17.82           C
ATOM   2703  CD2 LEU B  60      52.440  15.362  19.167  1.00 15.65           C
ATOM   2704  C   LEU B  60      54.311  17.970  18.795  1.00 15.55           C
ATOM   2705  O   LEU B  60      54.059  18.420  17.674  1.00 16.19           O
ATOM   2706  N   ALA B  61      55.288  17.120  19.070  1.00 15.99           N
ATOM   2707  CA  ALA B  61      56.102  16.423  18.048  1.00 15.71           C
ATOM   2708  CB  ALA B  61      57.536  16.880  18.073  1.00 15.49           C
ATOM   2709  C   ALA B  61      55.999  14.918  18.256  1.00 15.76           C
ATOM   2710  O   ALA B  61      56.076  14.451  19.412  1.00 14.46           O
ATOM   2711  N   ILE B  62      55.780  14.201  17.154  1.00 15.01           N
ATOM   2712  CA  ILE B  62      55.915  12.730  17.078  1.00 14.22           C
ATOM   2713  CB  ILE B  62      54.745  12.075  16.334  1.00 15.03           C
ATOM   2714  CG1 ILE B  62      53.380  12.444  16.924  1.00 16.16           C
ATOM   2715  CG2 ILE B  62      54.958  10.575  16.284  1.00 14.24           C
ATOM   2716  CD1 ILE B  62      52.216  12.208  15.972  1.00 16.09           C
ATOM   2717  C   ILE B  62      57.246  12.446  16.381  1.00 13.85           C
ATOM   2718  O   ILE B  62      57.450  12.866  15.224  1.00 14.03           O
ATOM   2719  N   VAL B  63      58.142  11.769  17.070  1.00 13.67           N
ATOM   2720  CA  VAL B  63      59.462  11.348  16.542  1.00 14.03           C
ATOM   2721  CB  VAL B  63      60.573  12.287  17.064  1.00 15.45           C
ATOM   2722  CG1 VAL B  63      60.344  13.709  16.600  1.00 16.28           C
ATOM   2723  CG2 VAL B  63      60.716  12.239  18.572  1.00 14.72           C
ATOM   2724  C   VAL B  63      59.705   9.896  16.935  1.00 14.32           C
ATOM   2725  O   VAL B  63      59.037   9.388  17.879  1.00 13.33           O
ATOM   2726  N   GLU B  64      60.606   9.216  16.215  1.00 14.95           N
ATOM   2727  CA  GLU B  64      61.020   7.853  16.612  1.00 16.14           C
ATOM   2728  CB  GLU B  64      61.884   7.190  15.540  1.00 17.10           C
ATOM   2729  CG  GLU B  64      61.102   6.624  14.361  1.00 18.12           C
ATOM   2730  CD  GLU B  64      61.320   5.132  14.104  1.00 21.42           C
ATOM   2731  OE1 GLU B  64      61.475   4.369  15.076  1.00 22.24           O
ATOM   2732  OE2 GLU B  64      61.307   4.724  12.937  1.00 23.52           O
ATOM   2733  C   GLU B  64      61.771   7.920  17.945  1.00 15.39           C
ATOM   2734  O   GLU B  64      62.221   9.011  18.336  1.00 15.40           O
ATOM   2735  N   LEU B  65      61.852   6.780  18.642  1.00 14.79           N
ATOM   2736  CA  LEU B  65      62.766   6.597  19.786  1.00 14.64           C
ATOM   2737  CB  LEU B  65      62.600   5.195  20.357  1.00 14.78           C
ATOM   2738  CG  LEU B  65      61.297   4.923  21.096  1.00 14.84           C
ATOM   2739  CD1 LEU B  65      61.155   3.435  21.357  1.00 15.81           C
ATOM   2740  CD2 LEU B  65      61.246   5.693  22.411  1.00 15.27           C
ATOM   2741  C   LEU B  65      64.213   6.803  19.340  1.00 14.82           C
ATOM   2742  O   LEU B  65      65.039   7.096  20.236  1.00 15.16           O
ATOM   2743  N   VAL B  66      64.505   6.620  18.039  1.00 14.23           N
ATOM   2744  CA  VAL B  66      65.880   6.433  17.502  1.00 15.66           C
ATOM   2745  CB  VAL B  66      66.109   4.982  17.066  1.00 15.25           C
ATOM   2746  CG1 VAL B  66      66.174   4.066  18.286  1.00 15.31           C
ATOM   2747  CG2 VAL B  66      65.028   4.518  16.082  1.00 15.70           C
ATOM   2748  C   VAL B  66      66.131   7.408  16.352  1.00 15.95           C
ATOM   2749  O   VAL B  66      65.196   7.749  15.616  1.00 16.78           O
ATOM   2750  N   ARG B  67      67.365   7.873  16.243  1.00 15.81           N
ATOM   2751  CA  ARG B  67      67.751   8.921  15.270  1.00 16.52           C
ATOM   2752  CB  ARG B  67      68.985   9.648  15.808  1.00 15.84           C
ATOM   2753  CG  ARG B  67      70.297   8.881  15.646  1.00 16.03           C
ATOM   2754  CD  ARG B  67      71.428   9.597  16.345  1.00 16.14           C
ATOM   2755  NE  ARG B  67      71.353   9.571  17.796  1.00 16.77           N
ATOM   2756  CZ  ARG B  67      71.106  10.617  18.595  1.00 14.99           C
ATOM   2757  NH1 ARG B  67      70.835  11.818  18.105  1.00 16.40           N
ATOM   2758  NH2 ARG B  67      71.066  10.445  19.891  1.00 16.37           N
ATOM   2759  C   ARG B  67      68.027   8.300  13.904  1.00 16.70           C
ATOM   2760  O   ARG B  67      68.167   9.058  12.922  1.00 18.10           O
ATOM   2761  N   ASP B  68      68.095   6.988  13.837  1.00 17.51           N
ATOM   2762  CA  ASP B  68      68.707   6.258  12.697  1.00 18.20           C
ATOM   2763  CB  ASP B  68      70.105   5.797  13.089  1.00 18.39           C
ATOM   2764  CG  ASP B  68      70.161   4.861  14.287  1.00 18.26           C
ATOM   2765  OD1 ASP B  68      69.093   4.520  14.839  1.00 16.16           O
ATOM   2766  OD2 ASP B  68      71.298   4.505  14.673  1.00 19.23           O
ATOM   2767  C   ASP B  68      67.823   5.094  12.250  1.00 19.51           C
ATOM   2768  O   ASP B  68      68.324   4.257  11.504  1.00 20.44           O
ATOM   2769  N   GLY B  69      66.572   5.038  12.705  1.00 19.68           N
ATOM   2770  CA  GLY B  69      65.611   3.977  12.348  1.00 22.29           C
ATOM   2771  C   GLY B  69      65.980   2.635  12.964  1.00 22.55           C
ATOM   2772  O   GLY B  69      65.384   1.635  12.584  1.00 24.12           O
ATOM   2773  N   SER B  70      66.975   2.596  13.846  1.00 20.75           N
ATOM   2774  CA  SER B  70      67.534   1.330  14.360  1.00 21.64           C
ATOM   2775  CB  SER B  70      68.767   0.974  13.564  1.00 21.69           C
ATOM   2776  OG  SER B  70      69.140  -0.354  13.868  1.00 25.19           O
ATOM   2777  C   SER B  70      67.763   1.407  15.875  1.00 21.04           C
ATOM   2778  O   SER B  70      66.786   1.217  16.621  1.00 18.83           O
ATOM   2779  N   SER B  71      68.990   1.632  16.352  1.00 18.10           N
ATOM   2780  CA  SER B  71      69.289   1.471  17.795  1.00 19.09           C
ATOM   2781  CB  SER B  71      70.127   0.257  18.007  1.00 21.81           C
ATOM   2782  OG  SER B  71      71.303   0.345  17.270  1.00 23.21           O
ATOM   2783  C   SER B  71      69.931   2.722  18.400  1.00 17.09           C
ATOM   2784  O   SER B  71      70.449   2.616  19.530  1.00 15.82           O
ATOM   2785  N   GLY B  72      69.966   3.831  17.653  1.00 15.33           N
ATOM   2786  CA  GLY B  72      70.547   5.101  18.137  1.00 15.05           C
ATOM   2787  C   GLY B  72      69.496   5.904  18.887  1.00 13.87           C
ATOM   2788  O   GLY B  72      68.982   6.898  18.339  1.00 13.21           O
ATOM   2789  N   TYR B  73      69.187   5.505  20.112  1.00 14.51           N
ATOM   2790  CA  TYR B  73      68.112   6.132  20.925  1.00 14.70           C
ATOM   2791  CB  TYR B  73      67.893   5.365  22.233  1.00 15.08           C
ATOM   2792  CG  TYR B  73      67.299   4.006  21.986  1.00 15.59           C
ATOM   2793  CD1 TYR B  73      65.934   3.874  21.842  1.00 16.03           C
ATOM   2794  CE1 TYR B  73      65.356   2.649  21.576  1.00 17.07           C
ATOM   2795  CZ  TYR B  73      66.152   1.528  21.443  1.00 17.70           C
ATOM   2796  OH  TYR B  73      65.519   0.355  21.185  1.00 18.19           O
ATOM   2797  CE2 TYR B  73      67.529   1.635  21.588  1.00 17.24           C
ATOM   2798  CD2 TYR B  73      68.091   2.877  21.822  1.00 16.40           C
ATOM   2799  C   TYR B  73      68.445   7.594  21.205  1.00 15.60           C
ATOM   2800  O   TYR B  73      69.549   7.889  21.681  1.00 14.06           O
ATOM   2801  N   PHE B  74      67.476   8.489  20.967  1.00 15.30           N
ATOM   2802  CA  PHE B  74      67.542   9.882  21.476  1.00 15.66           C
ATOM   2803  CB  PHE B  74      66.316  10.680  21.059  1.00 14.82           C
ATOM   2804  CG  PHE B  74      66.227  10.950  19.586  1.00 14.80           C
ATOM   2805  CD1 PHE B  74      67.198  11.717  18.954  1.00 15.09           C
ATOM   2806  CE1 PHE B  74      67.105  11.991  17.591  1.00 14.94           C
ATOM   2807  CZ  PHE B  74      66.053  11.483  16.860  1.00 15.53           C
ATOM   2808  CD2 PHE B  74      65.180  10.433  18.832  1.00 15.08           C
ATOM   2809  CE2 PHE B  74      65.068  10.739  17.483  1.00 14.97           C
ATOM   2810  C   PHE B  74      67.659   9.868  23.003  1.00 15.49           C
ATOM   2811  O   PHE B  74      67.061   9.029  23.693  1.00 15.45           O
ATOM   2812  N   THR B  75      68.473  10.762  23.529  1.00 16.31           N
ATOM   2813  CA  THR B  75      68.797  10.817  24.972  1.00 15.69           C
ATOM   2814  CB  THR B  75      70.195  11.380  25.216  1.00 15.45           C
ATOM   2815  OG1 THR B  75      70.162  12.755  24.827  1.00 16.40           O
ATOM   2816  CG2 THR B  75      71.269  10.610  24.481  1.00 15.34           C
ATOM   2817  C   THR B  75      67.757  11.695  25.664  1.00 15.70           C
ATOM   2818  O   THR B  75      67.138  12.516  24.957  1.00 15.03           O
ATOM   2819  N   ALA B  76      67.627  11.562  26.975  1.00 15.13           N
ATOM   2820  CA  ALA B  76      66.785  12.450  27.819  1.00 16.77           C
ATOM   2821  CB  ALA B  76      66.900  12.082  29.275  1.00 18.14           C
ATOM   2822  C   ALA B  76      67.141  13.911  27.546  1.00 16.62           C
ATOM   2823  O   ALA B  76      66.208  14.731  27.424  1.00 16.88           O
ATOM   2824  N   ALA B  77      68.433  14.223  27.428  1.00 17.19           N
ATOM   2825  CA  ALA B  77      68.923  15.588  27.154  1.00 17.01           C
ATOM   2826  CB  ALA B  77      70.430  15.666  27.138  1.00 16.82           C
ATOM   2827  C   ALA B  77      68.322  16.082  25.829  1.00 15.56           C
ATOM   2828  O   ALA B  77      67.869  17.232  25.785  1.00 16.65           O
ATOM   2829  N   GLU B  78      68.319  15.259  24.782  1.00 14.07           N
ATOM   2830  CA  GLU B  78      67.812  15.674  23.454  1.00 14.86           C
ATOM   2831  CB  GLU B  78      68.213  14.642  22.410  1.00 15.07           C
ATOM   2832  CG  GLU B  78      69.705  14.637  22.110  1.00 16.74           C
ATOM   2833  CD  GLU B  78      70.019  13.551  21.092  1.00 17.59           C
ATOM   2834  OE1 GLU B  78      69.944  12.370  21.495  1.00 16.89           O
ATOM   2835  OE2 GLU B  78      70.303  13.882  19.900  1.00 16.88           O
ATOM   2836  C   GLU B  78      66.292  15.875  23.523  1.00 14.68           C
ATOM   2837  O   GLU B  78      65.796  16.851  22.952  1.00 14.84           O
ATOM   2838  N   ILE B  79      65.574  14.992  24.209  1.00 14.15           N
ATOM   2839  CA  ILE B  79      64.092  15.137  24.347  1.00 15.64           C
ATOM   2840  CB  ILE B  79      63.470  13.810  24.812  1.00 15.30           C
ATOM   2841  CG1 ILE B  79      63.787  12.703  23.795  1.00 15.41           C
ATOM   2842  CG2 ILE B  79      61.973  13.974  25.063  1.00 15.01           C
ATOM   2843  CD1 ILE B  79      63.409  13.016  22.354  1.00 15.38           C
ATOM   2844  C   ILE B  79      63.769  16.340  25.246  1.00 15.76           C
ATOM   2845  O   ILE B  79      62.834  17.106  24.899  1.00 16.32           O
ATOM   2846  N   SER B  80      64.539  16.564  26.311  1.00 17.22           N
ATOM   2847  CA  SER B  80      64.346  17.727  27.215  1.00 18.20           C
ATOM   2848  CB  SER B  80      65.335  17.723  28.356  1.00 19.36           C
ATOM   2849  OG  SER B  80      65.033  16.680  29.262  1.00 22.03           O
ATOM   2850  C   SER B  80      64.426  19.022  26.392  1.00 19.33           C
ATOM   2851  O   SER B  80      63.615  19.919  26.628  1.00 18.05           O
ATOM   2852  N   ALA B  81      65.358  19.099  25.440  1.00 19.11           N
ATOM   2853  CA  ALA B  81      65.565  20.287  24.586  1.00 20.85           C
ATOM   2854  CB  ALA B  81      66.770  20.080  23.715  1.00 23.56           C
ATOM   2855  C   ALA B  81      64.267  20.597  23.803  1.00 22.85           C
ATOM   2856  O   ALA B  81      63.929  21.792  23.670  1.00 22.15           O
ATOM   2857  N   LEU B  82      63.496  19.589  23.357  1.00 21.68           N
ATOM   2858  CA  LEU B  82      62.178  19.850  22.698  1.00 22.12           C
ATOM   2859  CB  LEU B  82      61.632  18.598  22.017  1.00 22.64           C
ATOM   2860  CG  LEU B  82      62.147  18.325  20.620  1.00 25.77           C
ATOM   2861  CD1 LEU B  82      63.658  18.150  20.630  1.00 28.68           C
ATOM   2862  CD2 LEU B  82      61.469  17.098  20.051  1.00 24.04           C
ATOM   2863  C   LEU B  82      61.173  20.314  23.740  1.00 21.94           C
ATOM   2864  O   LEU B  82      60.402  21.253  23.461  1.00 23.49           O
ATOM   2865  N   LYS B  83      61.142  19.651  24.892  1.00 19.38           N
ATOM   2866  CA  LYS B  83      60.136  19.951  25.924  1.00 21.47           C
ATOM   2867  CB  LYS B  83      60.166  18.873  27.012  1.00 21.09           C
ATOM   2868  CG  LYS B  83      59.758  17.489  26.515  1.00 20.58           C
ATOM   2869  CD  LYS B  83      59.501  16.505  27.625  1.00 20.38           C
ATOM   2870  CE  LYS B  83      60.685  16.352  28.555  1.00 22.25           C
ATOM   2871  NZ  LYS B  83      60.414  15.340  29.607  1.00 21.23           N
ATOM   2872  C   LYS B  83      60.379  21.367  26.456  1.00 23.08           C
ATOM   2873  O   LYS B  83      59.402  22.030  26.789  1.00 22.66           O
ATOM   2874  N   ALA B  84      61.627  21.826  26.509  1.00 24.58           N
ATOM   2875  CA  ALA B  84      61.981  23.138  27.109  1.00 26.09           C
ATOM   2876  CB  ALA B  84      63.474  23.263  27.252  1.00 27.38           C
ATOM   2877  C   ALA B  84      61.409  24.249  26.223  1.00 26.07           C
ATOM   2878  O   ALA B  84      61.157  25.329  26.733  1.00 26.25           O
ATOM   2879  N   ARG B  85      61.186  23.962  24.943  1.00 27.73           N
ATOM   2880  CA  ARG B  85      60.536  24.892  23.988  1.00 31.53           C
ATOM   2881  CB  ARG B  85      61.105  24.660  22.588  1.00 36.21           C
ATOM   2882  CG  ARG B  85      62.612  24.883  22.509  1.00 42.87           C
ATOM   2883  CD  ARG B  85      63.080  25.720  21.323  1.00 50.25           C
ATOM   2884  NE  ARG B  85      62.495  27.060  21.181  1.00 57.00           N
ATOM   2885  CZ  ARG B  85      61.442  27.407  20.413  1.00 63.12           C
ATOM   2886  NH1 ARG B  85      60.790  26.523  19.672  1.00 63.72           N
ATOM   2887  NH2 ARG B  85      61.034  28.666  20.388  1.00 65.29           N
ATOM   2888  C   ARG B  85      59.013  24.724  24.064  1.00 32.04           C
ATOM   2889  O   ARG B  85      58.339  25.285  23.197  1.00 40.29           O
ATOM   2890  N   GLY B  86      58.498  23.984  25.055  1.00 27.03           N
ATOM   2891  CA  GLY B  86      57.060  23.905  25.386  1.00 25.70           C
ATOM   2892  C   GLY B  86      56.323  22.748  24.716  1.00 25.79           C
ATOM   2893  O   GLY B  86      55.109  22.608  25.004  1.00 28.41           O
ATOM   2894  N   LYS B  87      56.985  21.948  23.858  1.00 22.03           N
ATOM   2895  CA  LYS B  87      56.322  20.843  23.114  1.00 23.02           C
ATOM   2896  CB  LYS B  87      57.159  20.299  21.952  1.00 23.51           C
ATOM   2897  CG  LYS B  87      57.581  21.314  20.935  1.00 25.51           C
ATOM   2898  CD  LYS B  87      58.090  20.690  19.683  1.00 27.62           C
ATOM   2899  CE  LYS B  87      58.246  21.720  18.593  1.00 27.99           C
ATOM   2900  NZ  LYS B  87      58.715  23.003  19.158  1.00 30.06           N
ATOM   2901  C   LYS B  87      56.074  19.642  24.027  1.00 20.84           C
ATOM   2902  O   LYS B  87      56.978  19.295  24.824  1.00 22.30           O
ATOM   2903  N   GLN B  88      54.920  19.005  23.850  1.00 18.92           N
ATOM   2904  CA  GLN B  88      54.695  17.586  24.195  1.00 17.69           C
ATOM   2905  CB  GLN B  88      53.208  17.232  24.109  1.00 18.06           C
ATOM   2906  CG  GLN B  88      52.367  17.973  25.139  1.00 19.59           C
ATOM   2907  CD  GLN B  88      52.361  17.300  26.489  1.00 20.85           C
ATOM   2908  OE1 GLN B  88      52.577  16.090  26.611  1.00 19.13           O
ATOM   2909  NE2 GLN B  88      52.096  18.096  27.523  1.00 19.43           N
ATOM   2910  C   GLN B  88      55.460  16.752  23.166  1.00 16.85           C
ATOM   2911  O   GLN B  88      55.518  17.158  22.016  1.00 15.43           O
ATOM   2912  N   VAL B  89      56.063  15.637  23.568  1.00 14.38           N
ATOM   2913  CA  VAL B  89      56.801  14.789  22.595  1.00 13.84           C
ATOM   2914  CB  VAL B  89      58.334  14.896  22.767  1.00 15.03           C
ATOM   2915  CG1 VAL B  89      59.054  14.167  21.643  1.00 15.10           C
ATOM   2916  CG2 VAL B  89      58.805  16.322  22.863  1.00 14.91           C
ATOM   2917  C   VAL B  89      56.300  13.377  22.762  1.00 13.90           C
ATOM   2918  O   VAL B  89      56.434  12.843  23.906  1.00 14.87           O
ATOM   2919  N   LEU B  90      55.801  12.768  21.671  1.00 14.24           N
ATOM   2920  CA  LEU B  90      55.387  11.346  21.675  1.00 13.67           C
ATOM   2921  CB  LEU B  90      54.034  11.161  21.000  1.00 13.72           C
ATOM   2922  CG  LEU B  90      52.870  11.919  21.625  1.00 13.59           C
ATOM   2923  CD1 LEU B  90      51.602  11.637  20.827  1.00 12.76           C
ATOM   2924  CD2 LEU B  90      52.710  11.538  23.106  1.00 13.70           C
ATOM   2925  C   LEU B  90      56.439  10.532  20.934  1.00 13.98           C
ATOM   2926  O   LEU B  90      56.945  11.001  19.929  1.00 13.23           O
ATOM   2927  N   ALA B  91      56.731   9.348  21.468  1.00 12.91           N
ATOM   2928  CA  ALA B  91      57.630   8.352  20.868  1.00 13.44           C
ATOM   2929  CB  ALA B  91      58.344   7.566  21.938  1.00 13.87           C
ATOM   2930  C   ALA B  91      56.795   7.451  19.972  1.00 14.01           C
ATOM   2931  O   ALA B  91      55.992   6.684  20.482  1.00 13.90           O
ATOM   2932  N   TYR B  92      57.024   7.552  18.674  1.00 14.33           N
ATOM   2933  CA  TYR B  92      56.576   6.570  17.663  1.00 14.72           C
ATOM   2934  CB  TYR B  92      56.859   7.115  16.265  1.00 14.61           C
ATOM   2935  CG  TYR B  92      56.606   6.106  15.183  1.00 14.62           C
ATOM   2936  CD1 TYR B  92      57.510   5.098  14.918  1.00 14.45           C
ATOM   2937  CE1 TYR B  92      57.264   4.161  13.925  1.00 15.98           C
ATOM   2938  CZ  TYR B  92      56.092   4.222  13.199  1.00 17.03           C
ATOM   2939  OH  TYR B  92      55.840   3.263  12.251  1.00 17.72           O
ATOM   2940  CE2 TYR B  92      55.165   5.211  13.463  1.00 16.03           C
ATOM   2941  CD2 TYR B  92      55.418   6.138  14.464  1.00 15.16           C
ATOM   2942  C   TYR B  92      57.324   5.256  17.886  1.00 14.89           C
ATOM   2943  O   TYR B  92      58.590   5.239  17.921  1.00 14.62           O
ATOM   2944  N   PHE B  93      56.581   4.165  18.029  1.00 14.55           N
ATOM   2945  CA  PHE B  93      57.116   2.810  17.813  1.00 14.42           C
ATOM   2946  CB  PHE B  93      57.881   2.274  19.034  1.00 15.10           C
ATOM   2947  CG  PHE B  93      57.128   2.215  20.335  1.00 15.48           C
ATOM   2948  CD1 PHE B  93      56.363   1.111  20.675  1.00 15.33           C
ATOM   2949  CE1 PHE B  93      55.722   1.044  21.902  1.00 15.62           C
ATOM   2950  CZ  PHE B  93      55.886   2.066  22.823  1.00 15.14           C
ATOM   2951  CD2 PHE B  93      57.297   3.230  21.274  1.00 15.07           C
ATOM   2952  CE2 PHE B  93      56.695   3.139  22.519  1.00 15.72           C
ATOM   2953  C   PHE B  93      55.998   1.876  17.383  1.00 14.52           C
ATOM   2954  O   PHE B  93      54.816   2.152  17.623  1.00 13.43           O
ATOM   2955  N   GLU B  94      56.402   0.793  16.724  1.00 13.78           N
ATOM   2956  CA  GLU B  94      55.484  -0.230  16.205  1.00 14.35           C
ATOM   2957  CB  GLU B  94      56.111  -0.923  14.999  1.00 14.78           C
ATOM   2958  CG  GLU B  94      56.414   0.026  13.865  1.00 16.55           C
ATOM   2959  CD  GLU B  94      57.249  -0.653  12.802  1.00 20.97           C
ATOM   2960  OE1 GLU B  94      57.072  -1.880  12.626  1.00 23.59           O
ATOM   2961  OE2 GLU B  94      58.127   0.013  12.242  1.00 30.78           O
ATOM   2962  C   GLU B  94      55.217  -1.253  17.305  1.00 14.08           C
ATOM   2963  O   GLU B  94      56.125  -1.513  18.120  1.00 13.66           O
ATOM   2964  N   ILE B  95      53.998  -1.774  17.340  1.00 13.40           N
ATOM   2965  CA  ILE B  95      53.603  -2.844  18.305  1.00 14.54           C
ATOM   2966  CB  ILE B  95      52.565  -2.321  19.303  1.00 14.53           C
ATOM   2967  CG1 ILE B  95      51.223  -1.979  18.662  1.00 14.41           C
ATOM   2968  CG2 ILE B  95      53.159  -1.161  20.095  1.00 15.82           C
ATOM   2969  CD1 ILE B  95      50.131  -1.676  19.691  1.00 14.46           C
ATOM   2970  C   ILE B  95      53.105  -4.080  17.547  1.00 15.19           C
ATOM   2971  O   ILE B  95      52.797  -5.076  18.211  1.00 14.51           O
ATOM   2972  N   GLY B  96      53.112  -4.043  16.216  1.00 14.99           N
ATOM   2973  CA  GLY B  96      52.491  -5.087  15.378  1.00 14.80           C
ATOM   2974  C   GLY B  96      53.419  -5.737  14.399  1.00 15.70           C
ATOM   2975  O   GLY B  96      52.939  -6.620  13.643  1.00 16.88           O
ATOM   2976  N   ALA B  97      54.689  -5.332  14.355  1.00 16.16           N
ATOM   2977  CA  ALA B  97      55.620  -5.792  13.312  1.00 15.82           C
ATOM   2978  CB  ALA B  97      55.377  -5.063  12.015  1.00 16.83           C
ATOM   2979  C   ALA B  97      57.047  -5.575  13.810  1.00 15.94           C
ATOM   2980  O   ALA B  97      57.282  -4.750  14.716  1.00 16.19           O
ATOM   2981  N   ILE B  98      57.973  -6.242  13.167  1.00 16.41           N
ATOM   2982  CA  ILE B  98      59.427  -6.099  13.460  1.00 17.35           C
ATOM   2983  CB  ILE B  98      59.916  -7.264  14.347  1.00 16.86           C
ATOM   2984  CG1 ILE B  98      61.330  -7.028  14.888  1.00 17.61           C
ATOM   2985  CG2 ILE B  98      59.807  -8.594  13.612  1.00 17.67           C
ATOM   2986  CD1 ILE B  98      61.451  -5.823  15.790  1.00 16.89           C
ATOM   2987  C   ILE B  98      60.154  -6.036  12.124  1.00 19.33           C
ATOM   2988  O   ILE B  98      59.704  -6.661  11.159  1.00 18.68           O
ATOM   2989  N   GLU B  99      61.275  -5.339  12.102  1.00 20.72           N
ATOM   2990  CA  GLU B  99      62.089  -5.131  10.884  1.00 21.21           C
ATOM   2991  CB  GLU B  99      62.058  -3.671  10.439  1.00 24.00           C
ATOM   2992  CG  GLU B  99      60.664  -3.180  10.079  1.00 25.03           C
ATOM   2993  CD  GLU B  99      59.790  -2.814  11.258  1.00 25.51           C
ATOM   2994  OE1 GLU B  99      60.360  -2.502  12.336  1.00 24.59           O
ATOM   2995  OE2 GLU B  99      58.551  -2.885  11.092  1.00 23.05           O
ATOM   2996  C   GLU B  99      63.498  -5.602  11.209  1.00 21.35           C
ATOM   2997  O   GLU B  99      63.963  -5.401  12.368  1.00 19.02           O
ATOM   2998  N   GLU B 100      64.165  -6.197  10.219  1.00 23.00           N
ATOM   2999  CA  GLU B 100      65.540  -6.723  10.366  1.00 24.63           C
ATOM   3000  CB  GLU B 100      66.023  -7.354   9.059  1.00 27.66           C
ATOM   3001  CG  GLU B 100      67.317  -8.122   9.248  1.00 28.74           C
ATOM   3002  CD  GLU B 100      68.591  -7.306   9.159  1.00 33.36           C
ATOM   3003  OE1 GLU B 100      69.602  -7.785   9.682  1.00 37.11           O
ATOM   3004  OE2 GLU B 100      68.571  -6.201   8.552  1.00 36.07           O
ATOM   3005  C   GLU B 100      66.492  -5.612  10.825  1.00 23.24           C
ATOM   3006  O   GLU B 100      67.473  -5.923  11.510  1.00 24.04           O
ATOM   3007  N   TYR B 101      66.249  -4.371  10.434  1.00 23.01           N
ATOM   3008  CA  TYR B 101      67.156  -3.232  10.731  1.00 25.32           C
ATOM   3009  CB  TYR B 101      67.012  -2.111   9.695  1.00 26.47           C
ATOM   3010  CG  TYR B 101      65.597  -1.690   9.392  1.00 28.75           C
ATOM   3011  CD1 TYR B 101      64.907  -0.827  10.232  1.00 29.55           C
ATOM   3012  CE1 TYR B 101      63.607  -0.447   9.948  1.00 33.11           C
ATOM   3013  CZ  TYR B 101      62.990  -0.910   8.799  1.00 33.64           C
ATOM   3014  OH  TYR B 101      61.706  -0.548   8.513  1.00 40.03           O
ATOM   3015  CE2 TYR B 101      63.667  -1.762   7.944  1.00 32.40           C
ATOM   3016  CD2 TYR B 101      64.962  -2.138   8.247  1.00 30.97           C
ATOM   3017  C   TYR B 101      66.905  -2.737  12.161  1.00 24.47           C
ATOM   3018  O   TYR B 101      67.637  -1.860  12.624  1.00 26.13           O
ATOM   3019  N   ARG B 102      65.923  -3.287  12.870  1.00 20.88           N
ATOM   3020  CA  ARG B 102      65.660  -2.896  14.276  1.00 22.50           C
ATOM   3021  CB  ARG B 102      64.159  -2.767  14.528  1.00 22.82           C
ATOM   3022  CG  ARG B 102      63.655  -1.492  13.874  1.00 24.02           C
ATOM   3023  CD  ARG B 102      62.344  -1.068  14.415  1.00 23.03           C
ATOM   3024  NE  ARG B 102      61.646  -0.134  13.562  1.00 21.78           N
ATOM   3025  CZ  ARG B 102      61.649   1.184  13.692  1.00 23.17           C
ATOM   3026  NH1 ARG B 102      62.421   1.802  14.580  1.00 20.84           N
ATOM   3027  NH2 ARG B 102      60.875   1.890  12.889  1.00 23.79           N
ATOM   3028  C   ARG B 102      66.365  -3.864  15.213  1.00 19.71           C
ATOM   3029  O   ARG B 102      66.530  -5.036  14.908  1.00 17.57           O
ATOM   3030  N   PRO B 103      66.816  -3.364  16.374  1.00 19.39           N
ATOM   3031  CA  PRO B 103      67.720  -4.133  17.227  1.00 19.12           C
ATOM   3032  CB  PRO B 103      68.086  -3.125  18.339  1.00 20.89           C
ATOM   3033  CG  PRO B 103      66.956  -2.105  18.333  1.00 19.59           C
ATOM   3034  CD  PRO B 103      66.598  -1.997  16.871  1.00 18.80           C
ATOM   3035  C   PRO B 103      67.082  -5.395  17.826  1.00 21.03           C
ATOM   3036  O   PRO B 103      67.803  -6.294  18.183  1.00 20.15           O
ATOM   3037  N   GLU B 104      65.753  -5.430  17.977  1.00 17.57           N
ATOM   3038  CA  GLU B 104      65.059  -6.578  18.608  1.00 18.33           C
ATOM   3039  CB  GLU B 104      63.695  -6.141  19.154  1.00 19.26           C
ATOM   3040  CG  GLU B 104      63.778  -4.972  20.129  1.00 19.24           C
ATOM   3041  CD  GLU B 104      63.430  -3.633  19.482  1.00 18.65           C
ATOM   3042  OE1 GLU B 104      63.601  -3.532  18.250  1.00 18.16           O
ATOM   3043  OE2 GLU B 104      62.990  -2.686  20.206  1.00 19.13           O
ATOM   3044  C   GLU B 104      64.888  -7.736  17.597  1.00 19.10           C
ATOM   3045  O   GLU B 104      64.473  -8.802  18.030  1.00 20.11           O
ATOM   3046  N   TRP B 105      65.190  -7.552  16.312  1.00 19.70           N
ATOM   3047  CA  TRP B 105      64.961  -8.585  15.260  1.00 21.02           C
ATOM   3048  CB  TRP B 105      65.651  -8.191  13.962  1.00 21.75           C
ATOM   3049  CG  TRP B 105      65.565  -9.214  12.868  1.00 21.33           C
ATOM   3050  CD1 TRP B 105      66.547 -10.092  12.504  1.00 21.92           C
ATOM   3051  NE1 TRP B 105      66.142 -10.831  11.425  1.00 20.73           N
ATOM   3052  CE2 TRP B 105      64.867 -10.461  11.073  1.00 22.16           C
ATOM   3053  CD2 TRP B 105      64.460  -9.450  11.976  1.00 20.17           C
ATOM   3054  CE3 TRP B 105      63.184  -8.890  11.827  1.00 21.47           C
ATOM   3055  CZ3 TRP B 105      62.372  -9.343  10.811  1.00 20.47           C
ATOM   3056  CH2 TRP B 105      62.800 -10.343   9.924  1.00 21.49           C
ATOM   3057  CZ2 TRP B 105      64.038 -10.933  10.054  1.00 21.49           C
ATOM   3058  C   TRP B 105      65.412  -9.976  15.721  1.00 23.30           C
ATOM   3059  O   TRP B 105      64.640 -10.933  15.542  1.00 22.55           O
ATOM   3060  N   SER B 106      66.627 -10.088  16.262  1.00 27.34           N
ATOM   3061  CA  SER B 106      67.270 -11.368  16.669  1.00 27.33           C
ATOM   3062  CB  SER B 106      68.728 -11.181  16.950  1.00 29.95           C
ATOM   3063  OG  SER B 106      68.895 -10.410  18.131  1.00 31.26           O
ATOM   3064  C   SER B 106      66.560 -11.980  17.882  1.00 28.88           C
ATOM   3065  O   SER B 106      66.741 -13.184  18.101  1.00 31.17           O
ATOM   3066  N   GLN B 107      65.764 -11.210  18.634  1.00 27.27           N
ATOM   3067  CA  GLN B 107      64.930 -11.739  19.738  1.00 28.81           C
ATOM   3068  CB  GLN B 107      64.524 -10.649  20.730  1.00 30.28           C
ATOM   3069  CG  GLN B 107      65.681 -10.061  21.521  1.00 33.94           C
ATOM   3070  CD  GLN B 107      65.181  -8.875  22.313  1.00 38.22           C
ATOM   3071  OE1 GLN B 107      64.226  -8.988  23.080  1.00 37.43           O
ATOM   3072  NE2 GLN B 107      65.799  -7.724  22.102  1.00 39.24           N
ATOM   3073  C   GLN B 107      63.619 -12.324  19.219  1.00 28.27           C
ATOM   3074  O   GLN B 107      62.866 -12.882  20.050  1.00 31.53           O
ATOM   3075  N   VAL B 108      63.297 -12.164  17.938  1.00 26.26           N
ATOM   3076  CA  VAL B 108      61.989 -12.621  17.393  1.00 26.18           C
ATOM   3077  CB  VAL B 108      61.354 -11.552  16.482  1.00 24.47           C
ATOM   3078  CG1 VAL B 108      60.084 -12.064  15.843  1.00 24.37           C
ATOM   3079  CG2 VAL B 108      61.081 -10.259  17.244  1.00 23.84           C
ATOM   3080  C   VAL B 108      62.188 -13.960  16.680  1.00 27.96           C
ATOM   3081  O   VAL B 108      62.672 -13.990  15.561  1.00 29.05           O
ATOM   3082  N   PRO B 109      61.797 -15.106  17.288  1.00 30.16           N
ATOM   3083  CA  PRO B 109      61.883 -16.394  16.606  1.00 29.80           C
ATOM   3084  CB  PRO B 109      61.553 -17.431  17.693  1.00 30.95           C
ATOM   3085  CG  PRO B 109      60.755 -16.657  18.716  1.00 31.72           C
ATOM   3086  CD  PRO B 109      61.273 -15.238  18.657  1.00 29.81           C
ATOM   3087  C   PRO B 109      60.901 -16.505  15.428  1.00 28.19           C
ATOM   3088  O   PRO B 109      59.912 -15.770  15.365  1.00 23.58           O
ATOM   3089  N   ALA B 110      61.177 -17.454  14.533  1.00 24.81           N
ATOM   3090  CA  ALA B 110      60.346 -17.741  13.349  1.00 24.94           C
ATOM   3091  CB  ALA B 110      60.865 -18.956  12.619  1.00 24.51           C
ATOM   3092  C   ALA B 110      58.908 -17.940  13.810  1.00 23.96           C
ATOM   3093  O   ALA B 110      58.014 -17.508  13.081  1.00 23.90           O
ATOM   3094  N   ASP B 111      58.710 -18.552  14.985  1.00 23.10           N
ATOM   3095  CA  ASP B 111      57.367 -18.871  15.540  1.00 26.93           C
ATOM   3096  CB  ASP B 111      57.486 -19.735  16.802  1.00 29.47           C
ATOM   3097  CG  ASP B 111      56.148 -20.274  17.268  1.00 34.39           C
ATOM   3098  OD1 ASP B 111      55.341 -20.652  16.409  1.00 34.18           O
ATOM   3099  OD2 ASP B 111      55.912 -20.295  18.482  1.00 39.23           O
ATOM   3100  C   ASP B 111      56.569 -17.590  15.818  1.00 27.26           C
ATOM   3101  O   ASP B 111      55.337 -17.698  15.883  1.00 32.33           O
ATOM   3102  N   LEU B 112      57.214 -16.423  15.982  1.00 25.27           N
ATOM   3103  CA  LEU B 112      56.507 -15.130  16.220  1.00 23.60           C
ATOM   3104  CB  LEU B 112      57.383 -14.201  17.067  1.00 26.56           C
ATOM   3105  CG  LEU B 112      57.350 -14.382  18.575  1.00 29.24           C
ATOM   3106  CD1 LEU B 112      57.927 -13.142  19.245  1.00 27.94           C
ATOM   3107  CD2 LEU B 112      55.958 -14.650  19.080  1.00 27.56           C
ATOM   3108  C   LEU B 112      56.176 -14.428  14.898  1.00 24.21           C
ATOM   3109  O   LEU B 112      55.369 -13.479  14.922  1.00 22.90           O
ATOM   3110  N   LYS B 113      56.797 -14.817  13.783  1.00 21.71           N
ATOM   3111  CA  LYS B 113      56.614 -14.092  12.487  1.00 22.10           C
ATOM   3112  CB  LYS B 113      57.858 -14.235  11.619  1.00 23.20           C
ATOM   3113  CG  LYS B 113      59.080 -13.613  12.252  1.00 22.62           C
ATOM   3114  CD  LYS B 113      60.316 -13.855  11.462  1.00 22.77           C
ATOM   3115  CE  LYS B 113      61.517 -13.213  12.114  1.00 23.44           C
ATOM   3116  NZ  LYS B 113      62.746 -13.612  11.387  1.00 24.41           N
ATOM   3117  C   LYS B 113      55.381 -14.631  11.772  1.00 22.77           C
ATOM   3118  O   LYS B 113      55.092 -15.844  11.893  1.00 26.63           O
ATOM   3119  N   LEU B 114      54.632 -13.746  11.117  1.00 20.42           N
ATOM   3120  CA  LEU B 114      53.383 -14.135  10.435  1.00 20.92           C
ATOM   3121  CB  LEU B 114      52.211 -13.405  11.075  1.00 20.73           C
ATOM   3122  CG  LEU B 114      51.821 -13.926  12.453  1.00 20.05           C
ATOM   3123  CD1 LEU B 114      50.732 -13.039  13.053  1.00 19.71           C
ATOM   3124  CD2 LEU B 114      51.354 -15.371  12.356  1.00 19.96           C
ATOM   3125  C   LEU B 114      53.471 -13.822   8.944  1.00 23.16           C
ATOM   3126  O   LEU B 114      52.513 -14.163   8.241  1.00 25.01           O
ATOM   3127  N   GLY B 115      54.576 -13.230   8.493  1.00 21.76           N
ATOM   3128  CA  GLY B 115      54.791 -12.998   7.057  1.00 22.51           C
ATOM   3129  C   GLY B 115      55.179 -11.555   6.761  1.00 22.67           C
ATOM   3130  O   GLY B 115      55.025 -10.651   7.606  1.00 20.13           O
ATOM   3131  N   PRO B 116      55.702 -11.331   5.531  1.00 24.30           N
ATOM   3132  CA  PRO B 116      56.131 -10.012   5.074  1.00 23.85           C
ATOM   3133  CB  PRO B 116      56.560 -10.257   3.615  1.00 25.95           C
ATOM   3134  CG  PRO B 116      56.911 -11.715   3.577  1.00 26.53           C
ATOM   3135  CD  PRO B 116      55.904 -12.368   4.494  1.00 24.01           C
ATOM   3136  C   PRO B 116      55.021  -8.957   5.069  1.00 22.52           C
ATOM   3137  O   PRO B 116      53.909  -9.237   4.673  1.00 21.93           O
ATOM   3138  N   VAL B 117      55.357  -7.737   5.491  1.00 21.88           N
ATOM   3139  CA  VAL B 117      54.397  -6.611   5.554  1.00 23.90           C
ATOM   3140  CB  VAL B 117      54.908  -5.472   6.454  1.00 23.21           C
ATOM   3141  CG1 VAL B 117      54.050  -4.227   6.312  1.00 23.56           C
ATOM   3142  CG2 VAL B 117      55.005  -5.934   7.905  1.00 24.40           C
ATOM   3143  C   VAL B 117      54.127  -6.151   4.121  1.00 27.14           C
ATOM   3144  O   VAL B 117      52.933  -6.038   3.772  1.00 32.00           O
ATOM   3145  N   SER B 118      55.172  -5.926   3.323  1.00 27.24           N
ATOM   3146  CA  SER B 118      55.014  -5.397   1.944  1.00 33.47           C
ATOM   3147  CB  SER B 118      55.441  -3.955   1.909  1.00 34.61           C
ATOM   3148  OG  SER B 118      54.715  -3.213   2.875  1.00 40.48           O
ATOM   3149  C   SER B 118      55.807  -6.240   0.945  1.00 33.89           C
ATOM   3150  O   SER B 118      56.416  -5.636   0.062  1.00 39.44           O
ATOM   3151  N   GLY B 119      55.802  -7.569   1.108  1.00 31.28           N
ATOM   3152  CA  GLY B 119      56.539  -8.522   0.249  1.00 32.05           C
ATOM   3153  C   GLY B 119      57.991  -8.741   0.683  1.00 33.28           C
ATOM   3154  O   GLY B 119      58.531  -9.805   0.382  1.00 33.23           O
ATOM   3155  N   TRP B 120      58.601  -7.801   1.408  1.00 35.16           N
ATOM   3156  CA  TRP B 120      60.020  -7.894   1.843  1.00 39.33           C
ATOM   3157  CB  TRP B 120      60.610  -6.482   1.951  1.00 45.39           C
ATOM   3158  CG  TRP B 120      62.080  -6.436   2.241  1.00 49.99           C
ATOM   3159  CD1 TRP B 120      63.024  -7.368   1.909  1.00 50.60           C
ATOM   3160  NE1 TRP B 120      64.262  -6.961   2.334  1.00 51.83           N
ATOM   3161  CE2 TRP B 120      64.148  -5.736   2.943  1.00 52.28           C
ATOM   3162  CD2 TRP B 120      62.783  -5.372   2.912  1.00 51.23           C
ATOM   3163  CE3 TRP B 120      62.395  -4.150   3.478  1.00 51.50           C
ATOM   3164  CZ3 TRP B 120      63.356  -3.353   4.061  1.00 51.75           C
ATOM   3165  CH2 TRP B 120      64.698  -3.738   4.089  1.00 49.64           C
ATOM   3166  CZ2 TRP B 120      65.118  -4.927   3.536  1.00 51.98           C
ATOM   3167  C   TRP B 120      60.098  -8.667   3.165  1.00 36.01           C
ATOM   3168  O   TRP B 120      59.589  -8.181   4.170  1.00 31.91           O
ATOM   3169  N   PRO B 121      60.718  -9.879   3.212  1.00 33.55           N
ATOM   3170  CA  PRO B 121      60.711 -10.714   4.420  1.00 33.14           C
ATOM   3171  CB  PRO B 121      61.360 -12.046   3.980  1.00 34.70           C
ATOM   3172  CG  PRO B 121      61.289 -12.023   2.461  1.00 34.75           C
ATOM   3173  CD  PRO B 121      61.403 -10.559   2.091  1.00 35.00           C
ATOM   3174  C   PRO B 121      61.484 -10.125   5.612  1.00 31.06           C
ATOM   3175  O   PRO B 121      61.383 -10.675   6.695  1.00 32.32           O
ATOM   3176  N   ASP B 122      62.210  -9.028   5.393  1.00 30.00           N
ATOM   3177  CA  ASP B 122      62.949  -8.269   6.441  1.00 30.39           C
ATOM   3178  CB  ASP B 122      64.028  -7.376   5.823  1.00 33.21           C
ATOM   3179  CG  ASP B 122      65.329  -8.113   5.559  1.00 37.38           C
ATOM   3180  OD1 ASP B 122      65.381  -9.335   5.813  1.00 39.25           O
ATOM   3181  OD2 ASP B 122      66.293  -7.448   5.124  1.00 45.78           O
ATOM   3182  C   ASP B 122      61.993  -7.383   7.246  1.00 27.62           C
ATOM   3183  O   ASP B 122      62.486  -6.690   8.141  1.00 27.01           O
ATOM   3184  N   GLU B 123      60.713  -7.332   6.882  1.00 25.71           N
ATOM   3185  CA  GLU B 123      59.673  -6.645   7.692  1.00 25.92           C
ATOM   3186  CB  GLU B 123      59.191  -5.359   7.026  1.00 27.19           C
ATOM   3187  CG  GLU B 123      60.325  -4.445   6.577  1.00 32.14           C
ATOM   3188  CD  GLU B 123      59.865  -3.252   5.747  1.00 37.31           C
ATOM   3189  OE1 GLU B 123      58.978  -3.432   4.858  1.00 41.39           O
ATOM   3190  OE2 GLU B 123      60.400  -2.158   5.971  1.00 38.47           O
ATOM   3191  C   GLU B 123      58.519  -7.629   7.869  1.00 22.05           C
ATOM   3192  O   GLU B 123      57.895  -8.019   6.851  1.00 22.78           O
ATOM   3193  N   GLN B 124      58.299  -8.056   9.099  1.00 18.50           N
ATOM   3194  CA  GLN B 124      57.380  -9.166   9.415  1.00 18.46           C
ATOM   3195  CB  GLN B 124      58.162 -10.311  10.049  1.00 19.22           C
ATOM   3196  CG  GLN B 124      59.189 -10.947   9.119  1.00 20.16           C
ATOM   3197  CD  GLN B 124      58.538 -11.962   8.204  1.00 21.15           C
ATOM   3198  OE1 GLN B 124      57.537 -12.570   8.561  1.00 21.19           O
ATOM   3199  NE2 GLN B 124      59.119 -12.165   7.032  1.00 21.80           N
ATOM   3200  C   GLN B 124      56.298  -8.661  10.367  1.00 17.70           C
ATOM   3201  O   GLN B 124      56.622  -7.972  11.366  1.00 17.09           O
ATOM   3202  N   TYR B 125      55.059  -8.994  10.070  1.00 16.75           N
ATOM   3203  CA  TYR B 125      53.971  -8.994  11.064  1.00 16.45           C
ATOM   3204  CB  TYR B 125      52.663  -9.433  10.421  1.00 16.23           C
ATOM   3205  CG  TYR B 125      52.122  -8.487   9.384  1.00 16.02           C
ATOM   3206  CD1 TYR B 125      51.711  -7.210   9.719  1.00 15.40           C
ATOM   3207  CE1 TYR B 125      51.169  -6.366   8.758  1.00 16.55           C
ATOM   3208  CZ  TYR B 125      51.017  -6.806   7.451  1.00 17.44           C
ATOM   3209  OH  TYR B 125      50.479  -5.979   6.494  1.00 18.17           O
ATOM   3210  CE2 TYR B 125      51.450  -8.067   7.099  1.00 17.15           C
ATOM   3211  CD2 TYR B 125      51.993  -8.899   8.062  1.00 16.28           C
ATOM   3212  C   TYR B 125      54.363  -9.998  12.147  1.00 16.52           C
ATOM   3213  O   TYR B 125      55.047 -10.982  11.856  1.00 15.60           O
ATOM   3214  N   VAL B 126      53.963  -9.736  13.381  1.00 15.13           N
ATOM   3215  CA  VAL B 126      54.274 -10.644  14.516  1.00 15.50           C
ATOM   3216  CB  VAL B 126      55.291  -9.995  15.475  1.00 17.20           C
ATOM   3217  CG1 VAL B 126      56.588  -9.669  14.758  1.00 18.00           C
ATOM   3218  CG2 VAL B 126      54.715  -8.758  16.167  1.00 17.45           C
ATOM   3219  C   VAL B 126      52.991 -11.040  15.243  1.00 15.39           C
ATOM   3220  O   VAL B 126      51.959 -10.342  15.132  1.00 13.51           O
ATOM   3221  N   LYS B 127      53.092 -12.137  15.977  1.00 15.77           N
ATOM   3222  CA  LYS B 127      52.086 -12.599  16.940  1.00 16.40           C
ATOM   3223  CB  LYS B 127      52.363 -14.052  17.325  1.00 18.87           C
ATOM   3224  CG  LYS B 127      52.261 -15.034  16.164  1.00 20.33           C
ATOM   3225  CD  LYS B 127      52.377 -16.479  16.616  1.00 22.12           C
ATOM   3226  CE  LYS B 127      52.297 -17.454  15.448  1.00 23.73           C
ATOM   3227  NZ  LYS B 127      52.779 -18.784  15.868  1.00 25.54           N
ATOM   3228  C   LYS B 127      52.155 -11.665  18.145  1.00 15.68           C
ATOM   3229  O   LYS B 127      52.745 -12.016  19.141  1.00 16.47           O
ATOM   3230  N   TYR B 128      51.497 -10.534  18.033  1.00 15.94           N
ATOM   3231  CA  TYR B 128      51.608  -9.393  18.974  1.00 14.87           C
ATOM   3232  CB  TYR B 128      50.987  -8.156  18.335  1.00 14.45           C
ATOM   3233  CG  TYR B 128      49.572  -8.350  17.857  1.00 14.73           C
ATOM   3234  CD1 TYR B 128      48.511  -8.329  18.753  1.00 15.44           C
ATOM   3235  CE1 TYR B 128      47.211  -8.514  18.319  1.00 14.35           C
ATOM   3236  CZ  TYR B 128      46.954  -8.780  16.980  1.00 14.92           C
ATOM   3237  OH  TYR B 128      45.682  -8.991  16.533  1.00 13.95           O
ATOM   3238  CE2 TYR B 128      47.996  -8.813  16.074  1.00 14.51           C
ATOM   3239  CD2 TYR B 128      49.295  -8.599  16.521  1.00 14.29           C
ATOM   3240  C   TYR B 128      50.980  -9.755  20.324  1.00 15.42           C
ATOM   3241  O   TYR B 128      51.177  -9.001  21.295  1.00 16.18           O
ATOM   3242  N   TRP B 129      50.195 -10.826  20.365  1.00 16.97           N
ATOM   3243  CA  TRP B 129      49.486 -11.314  21.579  1.00 16.59           C
ATOM   3244  CB  TRP B 129      48.149 -11.966  21.209  1.00 16.84           C
ATOM   3245  CG  TRP B 129      48.348 -13.155  20.331  1.00 17.49           C
ATOM   3246  CD1 TRP B 129      48.610 -14.427  20.743  1.00 17.91           C
ATOM   3247  NE1 TRP B 129      48.736 -15.257  19.663  1.00 18.69           N
ATOM   3248  CE2 TRP B 129      48.615 -14.520  18.514  1.00 17.98           C
ATOM   3249  CD2 TRP B 129      48.375 -13.180  18.891  1.00 17.51           C
ATOM   3250  CE3 TRP B 129      48.194 -12.217  17.885  1.00 17.89           C
ATOM   3251  CZ3 TRP B 129      48.257 -12.611  16.570  1.00 17.67           C
ATOM   3252  CH2 TRP B 129      48.522 -13.934  16.227  1.00 17.64           C
ATOM   3253  CZ2 TRP B 129      48.712 -14.911  17.182  1.00 17.32           C
ATOM   3254  C   TRP B 129      50.377 -12.307  22.327  1.00 17.63           C
ATOM   3255  O   TRP B 129      50.004 -12.730  23.431  1.00 18.94           O
ATOM   3256  N   ASP B 130      51.476 -12.729  21.724  1.00 16.79           N
ATOM   3257  CA  ASP B 130      52.343 -13.794  22.279  1.00 17.92           C
ATOM   3258  CB  ASP B 130      53.229 -14.404  21.197  1.00 19.21           C
ATOM   3259  CG  ASP B 130      53.925 -15.673  21.650  1.00 20.44           C
ATOM   3260  OD1 ASP B 130      54.830 -15.582  22.498  1.00 20.79           O
ATOM   3261  OD2 ASP B 130      53.583 -16.730  21.135  1.00 21.34           O
ATOM   3262  C   ASP B 130      53.175 -13.197  23.414  1.00 16.62           C
ATOM   3263  O   ASP B 130      53.675 -12.120  23.255  1.00 15.75           O
ATOM   3264  N   GLU B 131      53.309 -13.906  24.523  1.00 17.65           N
ATOM   3265  CA  GLU B 131      54.048 -13.385  25.688  1.00 18.38           C
ATOM   3266  CB  GLU B 131      53.951 -14.354  26.868  1.00 21.06           C
ATOM   3267  CG  GLU B 131      54.539 -13.741  28.127  1.00 23.82           C
ATOM   3268  CD  GLU B 131      53.782 -12.540  28.690  1.00 24.85           C
ATOM   3269  OE1 GLU B 131      52.590 -12.366  28.349  1.00 25.23           O
ATOM   3270  OE2 GLU B 131      54.385 -11.768  29.454  1.00 24.97           O
ATOM   3271  C   GLU B 131      55.499 -13.080  25.268  1.00 18.45           C
ATOM   3272  O   GLU B 131      56.093 -12.153  25.844  1.00 17.66           O
ATOM   3273  N   ARG B 132      56.055 -13.772  24.271  1.00 16.74           N
ATOM   3274  CA  ARG B 132      57.451 -13.508  23.829  1.00 18.97           C
ATOM   3275  CB  ARG B 132      57.970 -14.664  22.969  1.00 21.58           C
ATOM   3276  CG  ARG B 132      58.208 -15.956  23.744  1.00 23.59           C
ATOM   3277  CD  ARG B 132      58.465 -17.098  22.775  1.00 25.11           C
ATOM   3278  NE  ARG B 132      57.250 -17.419  22.041  1.00 26.40           N
ATOM   3279  CZ  ARG B 132      57.181 -18.233  20.994  1.00 29.49           C
ATOM   3280  NH1 ARG B 132      58.276 -18.795  20.518  1.00 30.57           N
ATOM   3281  NH2 ARG B 132      56.020 -18.454  20.411  1.00 30.73           N
ATOM   3282  C   ARG B 132      57.557 -12.168  23.084  1.00 18.01           C
ATOM   3283  O   ARG B 132      58.674 -11.632  23.012  1.00 17.82           O
ATOM   3284  N   TRP B 133      56.453 -11.580  22.606  1.00 15.86           N
ATOM   3285  CA  TRP B 133      56.492 -10.237  21.963  1.00 16.36           C
ATOM   3286  CB  TRP B 133      55.283 -10.040  21.052  1.00 16.31           C
ATOM   3287  CG  TRP B 133      55.224  -8.698  20.389  1.00 15.03           C
ATOM   3288  CD1 TRP B 133      54.209  -7.785  20.466  1.00 14.09           C
ATOM   3289  NE1 TRP B 133      54.479  -6.707  19.656  1.00 14.44           N
ATOM   3290  CE2 TRP B 133      55.681  -6.910  19.036  1.00 14.18           C
ATOM   3291  CD2 TRP B 133      56.194  -8.144  19.483  1.00 14.12           C
ATOM   3292  CE3 TRP B 133      57.417  -8.598  18.965  1.00 14.33           C
ATOM   3293  CZ3 TRP B 133      58.094  -7.804  18.069  1.00 14.84           C
ATOM   3294  CH2 TRP B 133      57.577  -6.580  17.667  1.00 14.91           C
ATOM   3295  CZ2 TRP B 133      56.379  -6.108  18.136  1.00 14.88           C
ATOM   3296  C   TRP B 133      56.518  -9.139  23.034  1.00 15.93           C
ATOM   3297  O   TRP B 133      57.087  -8.060  22.774  1.00 16.49           O
ATOM   3298  N   TRP B 134      55.933  -9.405  24.195  1.00 17.24           N
ATOM   3299  CA  TRP B 134      55.754  -8.380  25.251  1.00 17.56           C
ATOM   3300  CB  TRP B 134      55.031  -8.931  26.482  1.00 18.68           C
ATOM   3301  CG  TRP B 134      55.043  -7.914  27.574  1.00 17.90           C
ATOM   3302  CD1 TRP B 134      55.686  -8.000  28.768  1.00 19.28           C
ATOM   3303  NE1 TRP B 134      55.480  -6.850  29.492  1.00 19.80           N
ATOM   3304  CE2 TRP B 134      54.705  -5.991  28.764  1.00 19.44           C
ATOM   3305  CD2 TRP B 134      54.425  -6.619  27.534  1.00 17.80           C
ATOM   3306  CE3 TRP B 134      53.638  -5.937  26.595  1.00 16.67           C
ATOM   3307  CZ3 TRP B 134      53.203  -4.664  26.890  1.00 17.04           C
ATOM   3308  CH2 TRP B 134      53.513  -4.050  28.102  1.00 17.09           C
ATOM   3309  CZ2 TRP B 134      54.258  -4.702  29.063  1.00 18.82           C
ATOM   3310  C   TRP B 134      57.085  -7.726  25.628  1.00 17.40           C
ATOM   3311  O   TRP B 134      57.142  -6.509  25.719  1.00 18.64           O
ATOM   3312  N   PRO B 135      58.200  -8.447  25.883  1.00 18.67           N
ATOM   3313  CA  PRO B 135      59.458  -7.779  26.254  1.00 19.41           C
ATOM   3314  CB  PRO B 135      60.455  -8.938  26.422  1.00 19.63           C
ATOM   3315  CG  PRO B 135      59.566 -10.077  26.843  1.00 20.08           C
ATOM   3316  CD  PRO B 135      58.315  -9.908  25.982  1.00 19.90           C
ATOM   3317  C   PRO B 135      59.950  -6.750  25.224  1.00 18.61           C
ATOM   3318  O   PRO B 135      60.567  -5.768  25.609  1.00 17.95           O
ATOM   3319  N   ILE B 136      59.692  -6.992  23.947  1.00 16.46           N
ATOM   3320  CA  ILE B 136      60.071  -6.027  22.873  1.00 16.54           C
ATOM   3321  CB  ILE B 136      59.915  -6.638  21.484  1.00 17.43           C
ATOM   3322  CG1 ILE B 136      60.977  -7.732  21.319  1.00 21.31           C
ATOM   3323  CG2 ILE B 136      60.000  -5.546  20.431  1.00 17.26           C
ATOM   3324  CD1 ILE B 136      60.651  -8.767  20.316  1.00 24.77           C
ATOM   3325  C   ILE B 136      59.244  -4.762  23.055  1.00 15.68           C
ATOM   3326  O   ILE B 136      59.825  -3.668  23.046  1.00 16.75           O
ATOM   3327  N   VAL B 137      57.925  -4.920  23.219  1.00 14.90           N
ATOM   3328  CA  VAL B 137      57.018  -3.771  23.439  1.00 14.20           C
ATOM   3329  CB  VAL B 137      55.546  -4.202  23.469  1.00 14.12           C
ATOM   3330  CG1 VAL B 137      54.654  -3.047  23.866  1.00 14.88           C
ATOM   3331  CG2 VAL B 137      55.136  -4.782  22.138  1.00 14.20           C
ATOM   3332  C   VAL B 137      57.425  -3.078  24.739  1.00 13.20           C
ATOM   3333  O   VAL B 137      57.600  -1.864  24.727  1.00 13.60           O
ATOM   3334  N   GLN B 138      57.596  -3.845  25.806  1.00 13.70           N
ATOM   3335  CA  GLN B 138      57.971  -3.309  27.132  1.00 15.21           C
ATOM   3336  CB  GLN B 138      58.074  -4.454  28.141  1.00 16.97           C
ATOM   3337  CG  GLN B 138      58.345  -3.944  29.545  1.00 21.28           C
ATOM   3338  CD  GLN B 138      58.987  -4.998  30.409  1.00 25.26           C
ATOM   3339  OE1 GLN B 138      58.899  -6.184  30.140  1.00 31.55           O
ATOM   3340  NE2 GLN B 138      59.724  -4.560  31.408  1.00 30.57           N
ATOM   3341  C   GLN B 138      59.279  -2.522  27.016  1.00 14.52           C
ATOM   3342  O   GLN B 138      59.394  -1.444  27.638  1.00 14.84           O
ATOM   3343  N   GLY B 139      60.258  -3.035  26.288  1.00 14.45           N
ATOM   3344  CA  GLY B 139      61.574  -2.382  26.102  1.00 14.30           C
ATOM   3345  C   GLY B 139      61.432  -1.042  25.398  1.00 13.90           C
ATOM   3346  O   GLY B 139      62.151  -0.098  25.747  1.00 13.48           O
ATOM   3347  N   ARG B 140      60.449  -0.903  24.505  1.00 14.13           N
ATOM   3348  CA  ARG B 140      60.208   0.367  23.785  1.00 13.25           C
ATOM   3349  CB  ARG B 140      59.376   0.133  22.529  1.00 13.37           C
ATOM   3350  CG  ARG B 140      60.193  -0.570  21.459  1.00 13.96           C
ATOM   3351  CD  ARG B 140      59.419  -1.227  20.353  1.00 14.71           C
ATOM   3352  NE  ARG B 140      60.373  -1.842  19.422  1.00 15.69           N
ATOM   3353  CZ  ARG B 140      60.097  -2.139  18.149  1.00 16.45           C
ATOM   3354  NH1 ARG B 140      58.893  -1.910  17.643  1.00 16.37           N
ATOM   3355  NH2 ARG B 140      61.027  -2.667  17.373  1.00 17.35           N
ATOM   3356  C   ARG B 140      59.529   1.351  24.734  1.00 12.75           C
ATOM   3357  O   ARG B 140      59.913   2.525  24.729  1.00 12.39           O
ATOM   3358  N   ILE B 141      58.614   0.879  25.565  1.00 13.25           N
ATOM   3359  CA  ILE B 141      57.981   1.764  26.582  1.00 13.00           C
ATOM   3360  CB  ILE B 141      56.862   1.046  27.362  1.00 13.28           C
ATOM   3361  CG1 ILE B 141      55.766   0.491  26.453  1.00 14.09           C
ATOM   3362  CG2 ILE B 141      56.307   2.005  28.415  1.00 13.56           C
ATOM   3363  CD1 ILE B 141      54.919  -0.540  27.133  1.00 14.59           C
ATOM   3364  C   ILE B 141      59.093   2.254  27.524  1.00 13.97           C
ATOM   3365  O   ILE B 141      59.109   3.447  27.855  1.00 14.33           O
ATOM   3366  N   ASP B 142      59.946   1.344  28.017  1.00 14.25           N
ATOM   3367  CA  ASP B 142      61.071   1.664  28.936  1.00 14.38           C
ATOM   3368  CB  ASP B 142      61.824   0.414  29.369  1.00 13.77           C
ATOM   3369  CG  ASP B 142      61.043  -0.478  30.315  1.00 15.76           C
ATOM   3370  OD1 ASP B 142      60.037  -0.011  30.907  1.00 16.36           O
ATOM   3371  OD2 ASP B 142      61.419  -1.645  30.426  1.00 16.28           O
ATOM   3372  C   ASP B 142      62.008   2.692  28.300  1.00 14.26           C
ATOM   3373  O   ASP B 142      62.401   3.635  28.995  1.00 14.16           O
ATOM   3374  N   ARG B 143      62.351   2.530  27.027  1.00 14.46           N
ATOM   3375  CA  ARG B 143      63.167   3.532  26.279  1.00 14.81           C
ATOM   3376  CB  ARG B 143      63.536   3.006  24.886  1.00 14.94           C
ATOM   3377  CG  ARG B 143      64.601   1.925  24.947  1.00 15.27           C
ATOM   3378  CD  ARG B 143      65.965   2.526  25.257  1.00 16.18           C
ATOM   3379  NE  ARG B 143      66.985   1.490  25.231  1.00 16.00           N
ATOM   3380  CZ  ARG B 143      68.299   1.707  25.140  1.00 16.88           C
ATOM   3381  NH1 ARG B 143      68.791   2.927  25.130  1.00 17.11           N
ATOM   3382  NH2 ARG B 143      69.124   0.685  25.098  1.00 18.06           N
ATOM   3383  C   ARG B 143      62.431   4.871  26.207  1.00 14.84           C
ATOM   3384  O   ARG B 143      63.091   5.891  26.409  1.00 14.43           O
ATOM   3385  N   ALA B 144      61.116   4.882  25.955  1.00 14.13           N
ATOM   3386  CA  ALA B 144      60.331   6.126  25.882  1.00 13.96           C
ATOM   3387  CB  ALA B 144      58.889   5.857  25.487  1.00 14.73           C
ATOM   3388  C   ALA B 144      60.424   6.808  27.251  1.00 12.30           C
ATOM   3389  O   ALA B 144      60.619   8.018  27.307  1.00 12.11           O
ATOM   3390  N   LEU B 145      60.310   6.034  28.330  1.00 12.06           N
ATOM   3391  CA  LEU B 145      60.316   6.590  29.704  1.00 12.20           C
ATOM   3392  CB  LEU B 145      59.879   5.488  30.671  1.00 12.61           C
ATOM   3393  CG  LEU B 145      58.396   5.110  30.639  1.00 12.01           C
ATOM   3394  CD1 LEU B 145      58.194   3.766  31.323  1.00 13.12           C
ATOM   3395  CD2 LEU B 145      57.558   6.176  31.323  1.00 12.49           C
ATOM   3396  C   LEU B 145      61.737   7.093  29.999  1.00 12.86           C
ATOM   3397  O   LEU B 145      61.903   8.179  30.565  1.00 11.95           O
ATOM   3398  N   ALA B 146      62.734   6.309  29.634  1.00 12.95           N
ATOM   3399  CA  ALA B 146      64.159   6.623  29.910  1.00 14.77           C
ATOM   3400  CB  ALA B 146      65.006   5.460  29.506  1.00 14.99           C
ATOM   3401  C   ALA B 146      64.596   7.924  29.220  1.00 13.69           C
ATOM   3402  O   ALA B 146      65.523   8.577  29.727  1.00 14.43           O
ATOM   3403  N   ALA B 147      63.988   8.287  28.103  1.00 13.96           N
ATOM   3404  CA  ALA B 147      64.318   9.513  27.334  1.00 13.96           C
ATOM   3405  CB  ALA B 147      64.290   9.217  25.863  1.00 14.09           C
ATOM   3406  C   ALA B 147      63.359  10.654  27.715  1.00 14.83           C
ATOM   3407  O   ALA B 147      63.548  11.771  27.194  1.00 15.25           O
ATOM   3408  N   GLY B 148      62.376  10.395  28.596  1.00 13.26           N
ATOM   3409  CA  GLY B 148      61.493  11.440  29.135  1.00 14.57           C
ATOM   3410  C   GLY B 148      60.457  11.907  28.132  1.00 14.78           C
ATOM   3411  O   GLY B 148      59.975  13.045  28.264  1.00 14.31           O
ATOM   3412  N   PHE B 149      60.063  11.037  27.189  1.00 14.03           N
ATOM   3413  CA  PHE B 149      58.918  11.299  26.296  1.00 14.89           C
ATOM   3414  CB  PHE B 149      58.723  10.151  25.309  1.00 15.43           C
ATOM   3415  CG  PHE B 149      59.695  10.136  24.158  1.00 15.04           C
ATOM   3416  CD1 PHE B 149      59.394  10.781  22.968  1.00 14.62           C
ATOM   3417  CE1 PHE B 149      60.269  10.714  21.890  1.00 15.66           C
ATOM   3418  CZ  PHE B 149      61.471  10.046  22.000  1.00 15.59           C
ATOM   3419  CD2 PHE B 149      60.907   9.464  24.260  1.00 15.16           C
ATOM   3420  CE2 PHE B 149      61.788   9.407  23.189  1.00 14.41           C
ATOM   3421  C   PHE B 149      57.679  11.520  27.164  1.00 14.93           C
ATOM   3422  O   PHE B 149      57.559  10.995  28.275  1.00 14.84           O
ATOM   3423  N   ASN B 150      56.735  12.279  26.637  1.00 15.37           N
ATOM   3424  CA  ASN B 150      55.422  12.538  27.277  1.00 14.72           C
ATOM   3425  CB  ASN B 150      54.844  13.838  26.753  1.00 15.67           C
ATOM   3426  CG  ASN B 150      55.634  15.031  27.234  1.00 16.02           C
ATOM   3427  OD1 ASN B 150      56.356  15.650  26.462  1.00 16.44           O
ATOM   3428  ND2 ASN B 150      55.483  15.369  28.511  1.00 17.41           N
ATOM   3429  C   ASN B 150      54.461  11.385  27.040  1.00 14.65           C
ATOM   3430  O   ASN B 150      53.375  11.356  27.658  1.00 15.96           O
ATOM   3431  N   GLY B 151      54.796  10.509  26.104  1.00 13.92           N
ATOM   3432  CA  GLY B 151      53.881   9.427  25.715  1.00 12.59           C
ATOM   3433  C   GLY B 151      54.409   8.637  24.539  1.00 12.56           C
ATOM   3434  O   GLY B 151      55.535   8.891  24.069  1.00 12.63           O
ATOM   3435  N   CYS B 152      53.577   7.733  24.069  1.00 12.28           N
ATOM   3436  CA  CYS B 152      53.866   6.820  22.943  1.00 13.40           C
ATOM   3437  CB  CYS B 152      53.978   5.378  23.402  1.00 13.51           C
ATOM   3438  SG  CYS B 152      52.442   4.686  24.053  1.00 16.14           S
ATOM   3439  C   CYS B 152      52.820   7.002  21.847  1.00 14.07           C
ATOM   3440  O   CYS B 152      51.667   7.363  22.138  1.00 15.98           O
ATOM   3441  N   TYR B 153      53.259   6.760  20.625  1.00 13.78           N
ATOM   3442  CA  TYR B 153      52.435   6.865  19.403  1.00 13.94           C
ATOM   3443  CB  TYR B 153      52.856   8.114  18.640  1.00 13.81           C
ATOM   3444  CG  TYR B 153      52.011   8.413  17.436  1.00 14.25           C
ATOM   3445  CD1 TYR B 153      50.863   9.172  17.542  1.00 14.94           C
ATOM   3446  CE1 TYR B 153      50.069   9.424  16.432  1.00 16.07           C
ATOM   3447  CZ  TYR B 153      50.400   8.882  15.203  1.00 15.00           C
ATOM   3448  OH  TYR B 153      49.646   9.159  14.076  1.00 15.24           O
ATOM   3449  CE2 TYR B 153      51.534   8.108  15.095  1.00 15.02           C
ATOM   3450  CD2 TYR B 153      52.297   7.837  16.218  1.00 15.69           C
ATOM   3451  C   TYR B 153      52.595   5.522  18.694  1.00 13.66           C
ATOM   3452  O   TYR B 153      53.676   5.222  18.187  1.00 14.17           O
ATOM   3453  N   LEU B 154      51.564   4.687  18.758  1.00 13.43           N
ATOM   3454  CA  LEU B 154      51.718   3.235  18.540  1.00 14.30           C
ATOM   3455  CB  LEU B 154      50.856   2.466  19.545  1.00 13.77           C
ATOM   3456  CG  LEU B 154      51.167   2.787  21.001  1.00 14.42           C
ATOM   3457  CD1 LEU B 154      50.213   2.039  21.924  1.00 15.49           C
ATOM   3458  CD2 LEU B 154      52.600   2.457  21.359  1.00 15.04           C
ATOM   3459  C   LEU B 154      51.312   2.899  17.114  1.00 15.38           C
ATOM   3460  O   LEU B 154      50.112   3.015  16.809  1.00 15.79           O
ATOM   3461  N   ASP B 155      52.254   2.402  16.328  1.00 16.02           N
ATOM   3462  CA  ASP B 155      51.962   2.063  14.915  1.00 15.75           C
ATOM   3463  CB  ASP B 155      52.977   2.705  13.971  1.00 16.39           C
ATOM   3464  CG  ASP B 155      52.537   2.725  12.514  1.00 17.24           C
ATOM   3465  OD1 ASP B 155      51.322   2.619  12.270  1.00 16.07           O
ATOM   3466  OD2 ASP B 155      53.438   2.802  11.629  1.00 19.22           O
ATOM   3467  C   ASP B 155      51.836   0.550  14.754  1.00 15.64           C
ATOM   3468  O   ASP B 155      52.161  -0.235  15.689  1.00 16.38           O
ATOM   3469  N   MET B 156      51.289   0.156  13.610  1.00 15.03           N
ATOM   3470  CA  MET B 156      51.005  -1.233  13.195  1.00 15.84           C
ATOM   3471  CB  MET B 156      52.283  -2.062  13.049  1.00 16.18           C
ATOM   3472  CG  MET B 156      53.219  -1.483  11.979  1.00 19.29           C
ATOM   3473  SD  MET B 156      52.419  -1.356  10.366  1.00 21.24           S
ATOM   3474  CE  MET B 156      52.054  -3.061   9.963  1.00 23.62           C
ATOM   3475  C   MET B 156      50.005  -1.874  14.171  1.00 15.44           C
ATOM   3476  O   MET B 156      50.042  -3.094  14.333  1.00 16.23           O
ATOM   3477  N   VAL B 157      49.108  -1.063  14.740  1.00 15.41           N
ATOM   3478  CA  VAL B 157      47.807  -1.535  15.279  1.00 14.14           C
ATOM   3479  CB  VAL B 157      46.963  -0.381  15.844  1.00 14.33           C
ATOM   3480  CG1 VAL B 157      45.676  -0.915  16.459  1.00 15.93           C
ATOM   3481  CG2 VAL B 157      47.705   0.435  16.882  1.00 15.39           C
ATOM   3482  C   VAL B 157      47.075  -2.278  14.154  1.00 15.00           C
ATOM   3483  O   VAL B 157      46.455  -3.316  14.438  1.00 14.18           O
ATOM   3484  N   VAL B 158      47.135  -1.761  12.927  1.00 14.66           N
ATOM   3485  CA  VAL B 158      46.484  -2.364  11.724  1.00 15.65           C
ATOM   3486  CB  VAL B 158      46.765  -1.557  10.436  1.00 16.74           C
ATOM   3487  CG1 VAL B 158      46.105  -0.202  10.461  1.00 19.55           C
ATOM   3488  CG2 VAL B 158      48.250  -1.439  10.137  1.00 18.06           C
ATOM   3489  C   VAL B 158      46.929  -3.820  11.504  1.00 15.01           C
ATOM   3490  O   VAL B 158      46.253  -4.522  10.741  1.00 14.85           O
ATOM   3491  N   THR B 159      48.048  -4.273  12.064  1.00 15.57           N
ATOM   3492  CA  THR B 159      48.436  -5.701  12.038  1.00 15.25           C
ATOM   3493  CB  THR B 159      49.603  -5.994  12.985  1.00 16.89           C
ATOM   3494  OG1 THR B 159      50.725  -5.300  12.440  1.00 16.93           O
ATOM   3495  CG2 THR B 159      49.919  -7.471  13.110  1.00 16.95           C
ATOM   3496  C   THR B 159      47.229  -6.587  12.365  1.00 15.73           C
ATOM   3497  O   THR B 159      47.112  -7.643  11.725  1.00 14.08           O
ATOM   3498  N   TYR B 160      46.335  -6.180  13.275  1.00 13.88           N
ATOM   3499  CA  TYR B 160      45.217  -7.069  13.696  1.00 14.96           C
ATOM   3500  CB  TYR B 160      44.348  -6.427  14.783  1.00 15.35           C
ATOM   3501  CG  TYR B 160      43.160  -5.694  14.230  1.00 15.51           C
ATOM   3502  CD1 TYR B 160      41.948  -6.345  14.047  1.00 15.57           C
ATOM   3503  CE1 TYR B 160      40.854  -5.677  13.533  1.00 15.83           C
ATOM   3504  CZ  TYR B 160      40.954  -4.341  13.187  1.00 15.55           C
ATOM   3505  OH  TYR B 160      39.847  -3.692  12.719  1.00 15.46           O
ATOM   3506  CE2 TYR B 160      42.146  -3.662  13.391  1.00 15.46           C
ATOM   3507  CD2 TYR B 160      43.243  -4.349  13.898  1.00 16.52           C
ATOM   3508  C   TYR B 160      44.380  -7.464  12.474  1.00 15.72           C
ATOM   3509  O   TYR B 160      43.792  -8.563  12.480  1.00 15.41           O
ATOM   3510  N   GLU B 161      44.295  -6.597  11.452  1.00 16.29           N
ATOM   3511  CA  GLU B 161      43.417  -6.887  10.287  1.00 17.80           C
ATOM   3512  CB  GLU B 161      42.446  -5.732  10.011  1.00 19.37           C
ATOM   3513  CG  GLU B 161      43.097  -4.530   9.378  1.00 20.82           C
ATOM   3514  CD  GLU B 161      42.124  -3.433   8.962  1.00 21.41           C
ATOM   3515  OE1 GLU B 161      40.909  -3.668   8.985  1.00 23.88           O
ATOM   3516  OE2 GLU B 161      42.598  -2.355   8.623  1.00 21.38           O
ATOM   3517  C   GLU B 161      44.241  -7.278   9.054  1.00 18.48           C
ATOM   3518  O   GLU B 161      43.612  -7.691   8.062  1.00 18.69           O
ATOM   3519  N   GLU B 162      45.571  -7.169   9.089  1.00 17.44           N
ATOM   3520  CA  GLU B 162      46.442  -7.365   7.900  1.00 16.71           C
ATOM   3521  CB  GLU B 162      47.501  -6.268   7.839  1.00 18.17           C
ATOM   3522  CG  GLU B 162      46.876  -4.934   7.485  1.00 18.97           C
ATOM   3523  CD  GLU B 162      47.821  -3.783   7.240  1.00 19.67           C
ATOM   3524  OE1 GLU B 162      49.051  -3.986   7.304  1.00 21.18           O
ATOM   3525  OE2 GLU B 162      47.298  -2.682   6.989  1.00 22.30           O
ATOM   3526  C   GLU B 162      47.071  -8.754   7.890  1.00 17.77           C
ATOM   3527  O   GLU B 162      47.591  -9.185   6.813  1.00 16.11           O
ATOM   3528  N   ILE B 163      47.013  -9.450   9.028  1.00 16.38           N
ATOM   3529  CA  ILE B 163      47.454 -10.851   9.121  1.00 16.52           C
ATOM   3530  CB  ILE B 163      48.046 -11.117  10.510  1.00 17.25           C
ATOM   3531  CG1 ILE B 163      47.003 -11.002  11.626  1.00 16.76           C
ATOM   3532  CG2 ILE B 163      49.238 -10.199  10.708  1.00 16.80           C
ATOM   3533  CD1 ILE B 163      47.553 -11.168  13.041  1.00 17.87           C
ATOM   3534  C   ILE B 163      46.266 -11.758   8.799  1.00 16.87           C
ATOM   3535  O   ILE B 163      45.110 -11.334   8.859  1.00 15.11           O
ATOM   3536  N   PRO B 164      46.538 -13.038   8.459  1.00 16.84           N
ATOM   3537  CA  PRO B 164      45.464 -14.010   8.240  1.00 16.46           C
ATOM   3538  CB  PRO B 164      46.230 -15.305   7.974  1.00 16.80           C
ATOM   3539  CG  PRO B 164      47.533 -14.804   7.366  1.00 16.18           C
ATOM   3540  CD  PRO B 164      47.870 -13.613   8.241  1.00 15.61           C
ATOM   3541  C   PRO B 164      44.559 -14.080   9.473  1.00 16.88           C
ATOM   3542  O   PRO B 164      45.079 -14.049  10.572  1.00 17.06           O
ATOM   3543  N   ALA B 165      43.248 -14.161   9.246  1.00 16.17           N
ATOM   3544  CA  ALA B 165      42.205 -14.124  10.288  1.00 17.78           C
ATOM   3545  CB  ALA B 165      40.826 -14.126   9.682  1.00 17.94           C
ATOM   3546  C   ALA B 165      42.409 -15.301  11.244  1.00 19.59           C
ATOM   3547  O   ALA B 165      42.013 -15.170  12.394  1.00 19.61           O
ATOM   3548  N   ASN B 166      43.064 -16.378  10.798  1.00 19.44           N
ATOM   3549  CA  ASN B 166      43.248 -17.612  11.610  1.00 19.74           C
ATOM   3550  CB  ASN B 166      43.011 -18.867  10.760  1.00 20.39           C
ATOM   3551  CG  ASN B 166      44.035 -19.050   9.667  1.00 20.51           C
ATOM   3552  OD1 ASN B 166      45.057 -18.357   9.636  1.00 22.29           O
ATOM   3553  ND2 ASN B 166      43.785 -20.003   8.782  1.00 21.65           N
ATOM   3554  C   ASN B 166      44.633 -17.625  12.270  1.00 18.86           C
ATOM   3555  O   ASN B 166      45.029 -18.691  12.804  1.00 19.58           O
ATOM   3556  N   SER B 167      45.331 -16.490  12.323  1.00 19.01           N
ATOM   3557  CA  SER B 167      46.746 -16.418  12.783  1.00 19.51           C
ATOM   3558  CB  SER B 167      47.290 -15.030  12.680  1.00 19.13           C
ATOM   3559  OG  SER B 167      47.391 -14.620  11.331  1.00 18.33           O
ATOM   3560  C   SER B 167      46.889 -16.941  14.223  1.00 20.02           C
ATOM   3561  O   SER B 167      47.963 -17.456  14.523  1.00 19.49           O
ATOM   3562  N   ALA B 168      45.888 -16.713  15.092  1.00 19.44           N
ATOM   3563  CA  ALA B 168      45.884 -17.163  16.508  1.00 21.08           C
ATOM   3564  CB  ALA B 168      45.403 -16.043  17.409  1.00 20.62           C
ATOM   3565  C   ALA B 168      45.031 -18.420  16.662  1.00 24.01           C
ATOM   3566  O   ALA B 168      44.676 -18.749  17.818  1.00 24.30           O
ATOM   3567  N   GLY B 169      44.685 -19.082  15.549  1.00 23.52           N
ATOM   3568  CA  GLY B 169      43.753 -20.224  15.513  1.00 23.53           C
ATOM   3569  C   GLY B 169      42.341 -19.820  15.890  1.00 23.89           C
ATOM   3570  O   GLY B 169      41.573 -20.696  16.353  1.00 23.39           O
ATOM   3571  N   THR B 170      41.988 -18.538  15.734  1.00 22.98           N
ATOM   3572  CA  THR B 170      40.658 -17.995  16.104  1.00 22.42           C
ATOM   3573  CB  THR B 170      40.768 -17.116  17.358  1.00 22.54           C
ATOM   3574  OG1 THR B 170      41.691 -16.053  17.088  1.00 18.59           O
ATOM   3575  CG2 THR B 170      41.255 -17.897  18.556  1.00 22.15           C
ATOM   3576  C   THR B 170      40.083 -17.288  14.875  1.00 23.46           C
ATOM   3577  O   THR B 170      39.956 -17.953  13.831  1.00 22.12           O
ATOM   3578  N   ASN B 171      39.756 -16.000  14.989  1.00 21.02           N
ATOM   3579  CA  ASN B 171      39.128 -15.239  13.883  1.00 19.85           C
ATOM   3580  CB  ASN B 171      37.617 -15.501  13.836  1.00 19.09           C
ATOM   3581  CG  ASN B 171      36.904 -15.045  15.091  1.00 22.60           C
ATOM   3582  OD1 ASN B 171      37.474 -14.337  15.928  1.00 21.59           O
ATOM   3583  ND2 ASN B 171      35.652 -15.461  15.234  1.00 24.71           N
ATOM   3584  C   ASN B 171      39.493 -13.764  14.034  1.00 18.44           C
ATOM   3585  O   ASN B 171      40.250 -13.407  14.973  1.00 17.16           O
ATOM   3586  N   ARG B 172      38.995 -12.936  13.118  1.00 18.30           N
ATOM   3587  CA  ARG B 172      39.399 -11.513  13.035  1.00 16.80           C
ATOM   3588  CB  ARG B 172      38.780 -10.810  11.819  1.00 17.00           C
ATOM   3589  CG  ARG B 172      39.178  -9.346  11.677  1.00 17.06           C
ATOM   3590  CD  ARG B 172      40.660  -9.141  11.377  1.00 17.04           C
ATOM   3591  NE  ARG B 172      40.956  -9.696  10.059  1.00 16.58           N
ATOM   3592  CZ  ARG B 172      42.078 -10.326   9.711  1.00 17.08           C
ATOM   3593  NH1 ARG B 172      43.104 -10.427  10.542  1.00 17.04           N
ATOM   3594  NH2 ARG B 172      42.177 -10.832   8.492  1.00 17.14           N
ATOM   3595  C   ARG B 172      38.966 -10.812  14.324  1.00 17.27           C
ATOM   3596  O   ARG B 172      39.728  -9.982  14.795  1.00 18.30           O
ATOM   3597  N   ALA B 173      37.771 -11.117  14.841  1.00 17.71           N
ATOM   3598  CA  ALA B 173      37.199 -10.423  16.025  1.00 18.94           C
ATOM   3599  CB  ALA B 173      35.760 -10.839  16.282  1.00 18.28           C
ATOM   3600  C   ALA B 173      38.110 -10.705  17.222  1.00 16.69           C
ATOM   3601  O   ALA B 173      38.328  -9.784  18.040  1.00 18.63           O
ATOM   3602  N   ASP B 174      38.662 -11.916  17.309  1.00 16.87           N
ATOM   3603  CA  ASP B 174      39.561 -12.314  18.420  1.00 17.97           C
ATOM   3604  CB  ASP B 174      39.768 -13.827  18.519  1.00 18.12           C
ATOM   3605  CG  ASP B 174      40.682 -14.196  19.680  1.00 19.51           C
ATOM   3606  OD1 ASP B 174      40.274 -13.965  20.826  1.00 21.14           O
ATOM   3607  OD2 ASP B 174      41.805 -14.648  19.425  1.00 18.68           O
ATOM   3608  C   ASP B 174      40.894 -11.574  18.270  1.00 17.47           C
ATOM   3609  O   ASP B 174      41.427 -11.109  19.305  1.00 17.23           O
ATOM   3610  N   LEU B 175      41.402 -11.452  17.031  1.00 18.11           N
ATOM   3611  CA  LEU B 175      42.644 -10.683  16.767  1.00 17.11           C
ATOM   3612  CB  LEU B 175      43.050 -10.822  15.301  1.00 17.17           C
ATOM   3613  CG  LEU B 175      43.498 -12.218  14.898  1.00 17.42           C
ATOM   3614  CD1 LEU B 175      43.777 -12.278  13.408  1.00 17.29           C
ATOM   3615  CD2 LEU B 175      44.720 -12.681  15.695  1.00 18.64           C
ATOM   3616  C   LEU B 175      42.416  -9.229  17.183  1.00 16.62           C
ATOM   3617  O   LEU B 175      43.345  -8.630  17.746  1.00 15.50           O
ATOM   3618  N   ALA B 176      41.240  -8.666  16.902  1.00 16.00           N
ATOM   3619  CA  ALA B 176      40.881  -7.288  17.329  1.00 16.69           C
ATOM   3620  CB  ALA B 176      39.519  -6.903  16.798  1.00 15.73           C
ATOM   3621  C   ALA B 176      40.955  -7.184  18.864  1.00 16.59           C
ATOM   3622  O   ALA B 176      41.574  -6.246  19.372  1.00 15.28           O
ATOM   3623  N   ARG B 177      40.325  -8.111  19.598  1.00 16.49           N
ATOM   3624  CA  ARG B 177      40.341  -8.094  21.090  1.00 19.09           C
ATOM   3625  CB  ARG B 177      39.443  -9.197  21.661  1.00 21.42           C
ATOM   3626  CG  ARG B 177      37.962  -8.962  21.368  1.00 27.67           C
ATOM   3627  CD  ARG B 177      37.015  -9.852  22.171  1.00 31.27           C
ATOM   3628  NE  ARG B 177      37.416 -11.249  22.050  1.00 36.63           N
ATOM   3629  CZ  ARG B 177      36.981 -12.131  21.137  1.00 40.41           C
ATOM   3630  NH1 ARG B 177      36.073 -11.789  20.229  1.00 38.99           N
ATOM   3631  NH2 ARG B 177      37.461 -13.370  21.157  1.00 38.86           N
ATOM   3632  C   ARG B 177      41.795  -8.218  21.564  1.00 16.12           C
ATOM   3633  O   ARG B 177      42.170  -7.518  22.479  1.00 14.25           O
ATOM   3634  N   LYS B 178      42.614  -9.025  20.907  1.00 14.92           N
ATOM   3635  CA  LYS B 178      44.041  -9.200  21.306  1.00 15.74           C
ATOM   3636  CB  LYS B 178      44.653 -10.368  20.545  1.00 15.64           C
ATOM   3637  CG  LYS B 178      44.225 -11.745  21.043  1.00 16.46           C
ATOM   3638  CD  LYS B 178      44.654 -12.865  20.112  1.00 17.34           C
ATOM   3639  CE  LYS B 178      44.896 -14.182  20.831  1.00 18.09           C
ATOM   3640  NZ  LYS B 178      43.670 -14.678  21.479  1.00 17.93           N
ATOM   3641  C   LYS B 178      44.839  -7.908  21.109  1.00 15.90           C
ATOM   3642  O   LYS B 178      45.731  -7.626  21.921  1.00 17.61           O
ATOM   3643  N   MET B 179      44.544  -7.141  20.058  1.00 14.92           N
ATOM   3644  CA  MET B 179      45.295  -5.889  19.793  1.00 13.68           C
ATOM   3645  CB  MET B 179      45.025  -5.398  18.372  1.00 14.47           C
ATOM   3646  CG  MET B 179      45.732  -4.103  18.045  1.00 14.32           C
ATOM   3647  SD  MET B 179      47.523  -4.169  18.316  1.00 15.69           S
ATOM   3648  CE  MET B 179      48.055  -5.253  16.998  1.00 14.93           C
ATOM   3649  C   MET B 179      44.853  -4.852  20.828  1.00 13.77           C
ATOM   3650  O   MET B 179      45.695  -4.157  21.375  1.00 13.87           O
ATOM   3651  N   VAL B 180      43.559  -4.790  21.126  1.00 13.00           N
ATOM   3652  CA  VAL B 180      43.074  -3.874  22.193  1.00 12.53           C
ATOM   3653  CB  VAL B 180      41.547  -3.801  22.213  1.00 13.09           C
ATOM   3654  CG1 VAL B 180      41.059  -3.017  23.439  1.00 13.37           C
ATOM   3655  CG2 VAL B 180      41.040  -3.205  20.901  1.00 14.10           C
ATOM   3656  C   VAL B 180      43.666  -4.304  23.544  1.00 12.94           C
ATOM   3657  O   VAL B 180      44.049  -3.398  24.318  1.00 13.13           O
ATOM   3658  N   ALA B 181      43.759  -5.598  23.821  1.00 13.73           N
ATOM   3659  CA  ALA B 181      44.371  -6.111  25.076  1.00 14.88           C
ATOM   3660  CB  ALA B 181      44.190  -7.606  25.151  1.00 16.07           C
ATOM   3661  C   ALA B 181      45.846  -5.669  25.151  1.00 14.73           C
ATOM   3662  O   ALA B 181      46.315  -5.251  26.243  1.00 13.85           O
ATOM   3663  N   LEU B 182      46.555  -5.675  24.029  1.00 13.49           N
ATOM   3664  CA  LEU B 182      47.985  -5.238  24.025  1.00 14.32           C
ATOM   3665  CB  LEU B 182      48.633  -5.605  22.697  1.00 14.48           C
ATOM   3666  CG  LEU B 182      50.074  -5.106  22.533  1.00 15.46           C
ATOM   3667  CD1 LEU B 182      50.980  -5.623  23.666  1.00 16.40           C
ATOM   3668  CD2 LEU B 182      50.600  -5.532  21.172  1.00 16.25           C
ATOM   3669  C   LEU B 182      48.078  -3.733  24.309  1.00 14.58           C
ATOM   3670  O   LEU B 182      48.935  -3.317  25.142  1.00 13.14           O
ATOM   3671  N   ILE B 183      47.204  -2.932  23.694  1.00 14.12           N
ATOM   3672  CA  ILE B 183      47.173  -1.471  23.966  1.00 15.02           C
ATOM   3673  CB  ILE B 183      46.198  -0.778  22.988  1.00 15.10           C
ATOM   3674  CG1 ILE B 183      46.670  -0.913  21.537  1.00 15.23           C
ATOM   3675  CG2 ILE B 183      45.993   0.664  23.388  1.00 15.40           C
ATOM   3676  CD1 ILE B 183      45.595  -0.503  20.508  1.00 15.96           C
ATOM   3677  C   ILE B 183      46.856  -1.234  25.454  1.00 15.35           C
ATOM   3678  O   ILE B 183      47.496  -0.372  26.083  1.00 14.83           O
ATOM   3679  N   ALA B 184      45.920  -1.977  26.032  1.00 14.86           N
ATOM   3680  CA  ALA B 184      45.553  -1.832  27.460  1.00 14.86           C
ATOM   3681  CB  ALA B 184      44.325  -2.637  27.753  1.00 14.54           C
ATOM   3682  C   ALA B 184      46.750  -2.250  28.336  1.00 14.21           C
ATOM   3683  O   ALA B 184      47.020  -1.599  29.359  1.00 13.02           O
ATOM   3684  N   ARG B 185      47.495  -3.250  27.905  1.00 13.36           N
ATOM   3685  CA  ARG B 185      48.660  -3.736  28.693  1.00 14.57           C
ATOM   3686  CB  ARG B 185      49.157  -5.079  28.164  1.00 14.74           C
ATOM   3687  CG  ARG B 185      50.239  -5.679  29.065  1.00 14.56           C
ATOM   3688  CD  ARG B 185      50.818  -6.938  28.508  1.00 14.49           C
ATOM   3689  NE  ARG B 185      51.697  -7.562  29.479  1.00 15.76           N
ATOM   3690  CZ  ARG B 185      52.199  -8.771  29.381  1.00 16.54           C
ATOM   3691  NH1 ARG B 185      51.946  -9.524  28.319  1.00 16.79           N
ATOM   3692  NH2 ARG B 185      52.948  -9.232  30.372  1.00 17.84           N
ATOM   3693  C   ARG B 185      49.755  -2.664  28.663  1.00 15.23           C
ATOM   3694  O   ARG B 185      50.407  -2.373  29.719  1.00 15.54           O
ATOM   3695  N   ILE B 186      49.926  -2.032  27.502  1.00 14.16           N
ATOM   3696  CA  ILE B 186      50.931  -0.951  27.337  1.00 13.97           C
ATOM   3697  CB  ILE B 186      50.962  -0.479  25.880  1.00 13.99           C
ATOM   3698  CG1 ILE B 186      51.596  -1.523  24.944  1.00 13.90           C
ATOM   3699  CG2 ILE B 186      51.673   0.861  25.822  1.00 14.73           C
ATOM   3700  CD1 ILE B 186      51.379  -1.260  23.452  1.00 13.62           C
ATOM   3701  C   ILE B 186      50.544   0.171  28.295  1.00 13.08           C
ATOM   3702  O   ILE B 186      51.387   0.681  29.003  1.00 12.32           O
ATOM   3703  N   ASN B 187      49.288   0.590  28.244  1.00 12.68           N
ATOM   3704  CA  ASN B 187      48.797   1.725  29.053  1.00 13.10           C
ATOM   3705  CB  ASN B 187      47.340   2.021  28.763  1.00 14.45           C
ATOM   3706  CG  ASN B 187      46.887   3.234  29.549  1.00 14.93           C
ATOM   3707  OD1 ASN B 187      47.366   4.335  29.319  1.00 16.49           O
ATOM   3708  ND2 ASN B 187      45.952   3.053  30.460  1.00 14.75           N
ATOM   3709  C   ASN B 187      48.998   1.439  30.541  1.00 13.32           C
ATOM   3710  O   ASN B 187      49.498   2.321  31.252  1.00 13.60           O
ATOM   3711  N   THR B 188      48.591   0.276  31.029  1.00 14.09           N
ATOM   3712  CA  THR B 188      48.703  -0.029  32.478  1.00 13.96           C
ATOM   3713  CB  THR B 188      47.996  -1.334  32.795  1.00 16.05           C
ATOM   3714  OG1 THR B 188      46.599  -1.057  32.711  1.00 17.95           O
ATOM   3715  CG2 THR B 188      48.354  -1.863  34.158  1.00 15.79           C
ATOM   3716  C   THR B 188      50.189  -0.023  32.885  1.00 14.02           C
ATOM   3717  O   THR B 188      50.545   0.582  33.939  1.00 13.17           O
ATOM   3718  N   TYR B 189      51.032  -0.631  32.060  1.00 13.08           N
ATOM   3719  CA  TYR B 189      52.491  -0.701  32.340  1.00 13.24           C
ATOM   3720  CB  TYR B 189      53.195  -1.585  31.316  1.00 13.11           C
ATOM   3721  CG  TYR B 189      54.677  -1.650  31.545  1.00 13.71           C
ATOM   3722  CD1 TYR B 189      55.520  -0.718  30.969  1.00 14.03           C
ATOM   3723  CE1 TYR B 189      56.891  -0.754  31.194  1.00 15.76           C
ATOM   3724  CZ  TYR B 189      57.425  -1.742  32.001  1.00 14.85           C
ATOM   3725  OH  TYR B 189      58.773  -1.809  32.227  1.00 14.97           O
ATOM   3726  CE2 TYR B 189      56.593  -2.701  32.548  1.00 14.69           C
ATOM   3727  CD2 TYR B 189      55.232  -2.654  32.313  1.00 13.08           C
ATOM   3728  C   TYR B 189      53.071   0.708  32.383  1.00 12.97           C
ATOM   3729  O   TYR B 189      53.840   1.050  33.307  1.00 14.26           O
ATOM   3730  N   ALA B 190      52.778   1.530  31.365  1.00 13.73           N
ATOM   3731  CA  ALA B 190      53.372   2.873  31.233  1.00 12.89           C
ATOM   3732  CB  ALA B 190      53.036   3.459  29.881  1.00 13.14           C
ATOM   3733  C   ALA B 190      52.867   3.775  32.362  1.00 13.13           C
ATOM   3734  O   ALA B 190      53.711   4.461  32.996  1.00 13.72           O
ATOM   3735  N   LYS B 191      51.552   3.791  32.614  1.00 12.28           N
ATOM   3736  CA  LYS B 191      50.977   4.723  33.628  1.00 12.82           C
ATOM   3737  CB  LYS B 191      49.441   4.630  33.615  1.00 12.67           C
ATOM   3738  CG  LYS B 191      48.757   5.246  32.403  1.00 13.57           C
ATOM   3739  CD  LYS B 191      48.831   6.693  32.326  1.00 14.76           C
ATOM   3740  CE  LYS B 191      47.872   7.318  31.324  1.00 14.99           C
ATOM   3741  NZ  LYS B 191      48.100   6.856  29.939  1.00 15.15           N
ATOM   3742  C   LYS B 191      51.531   4.377  35.014  1.00 12.13           C
ATOM   3743  O   LYS B 191      51.662   5.278  35.881  1.00 12.70           O
ATOM   3744  N   ALA B 192      51.841   3.114  35.258  1.00 13.66           N
ATOM   3745  CA  ALA B 192      52.390   2.682  36.560  1.00 13.55           C
ATOM   3746  CB  ALA B 192      52.455   1.188  36.602  1.00 14.43           C
ATOM   3747  C   ALA B 192      53.766   3.333  36.799  1.00 13.94           C
ATOM   3748  O   ALA B 192      54.098   3.664  37.961  1.00 14.13           O
ATOM   3749  N   ARG B 193      54.518   3.562  35.730  1.00 14.68           N
ATOM   3750  CA  ARG B 193      55.878   4.165  35.771  1.00 15.63           C
ATOM   3751  CB  ARG B 193      56.739   3.489  34.715  1.00 16.29           C
ATOM   3752  CG  ARG B 193      57.131   2.099  35.202  1.00 17.36           C
ATOM   3753  CD  ARG B 193      57.277   1.108  34.077  1.00 17.13           C
ATOM   3754  NE  ARG B 193      57.596  -0.157  34.711  1.00 17.41           N
ATOM   3755  CZ  ARG B 193      56.707  -0.979  35.263  1.00 17.88           C
ATOM   3756  NH1 ARG B 193      55.405  -0.726  35.214  1.00 17.03           N
ATOM   3757  NH2 ARG B 193      57.134  -2.082  35.832  1.00 18.05           N
ATOM   3758  C   ARG B 193      55.821   5.681  35.616  1.00 15.61           C
ATOM   3759  O   ARG B 193      56.720   6.342  36.141  1.00 16.07           O
ATOM   3760  N   ASN B 194      54.826   6.202  34.896  1.00 15.49           N
ATOM   3761  CA  ASN B 194      54.615   7.660  34.767  1.00 14.78           C
ATOM   3762  CB  ASN B 194      55.456   8.235  33.635  1.00 14.79           C
ATOM   3763  CG  ASN B 194      55.275   9.715  33.426  1.00 15.19           C
ATOM   3764  OD1 ASN B 194      54.512  10.358  34.157  1.00 15.43           O
ATOM   3765  ND2 ASN B 194      55.989  10.266  32.447  1.00 12.76           N
ATOM   3766  C   ASN B 194      53.136   7.903  34.530  1.00 13.88           C
ATOM   3767  O   ASN B 194      52.646   7.619  33.450  1.00 13.14           O
ATOM   3768  N   PRO B 195      52.379   8.429  35.520  1.00 14.30           N
ATOM   3769  CA  PRO B 195      50.935   8.539  35.364  1.00 14.52           C
ATOM   3770  CB  PRO B 195      50.440   8.900  36.765  1.00 14.29           C
ATOM   3771  CG  PRO B 195      51.631   9.591  37.401  1.00 14.66           C
ATOM   3772  CD  PRO B 195      52.834   8.858  36.843  1.00 14.73           C
ATOM   3773  C   PRO B 195      50.562   9.605  34.325  1.00 14.14           C
ATOM   3774  O   PRO B 195      49.428   9.635  33.920  1.00 15.08           O
ATOM   3775  N   ASP B 196      51.526  10.421  33.893  1.00 14.55           N
ATOM   3776  CA  ASP B 196      51.346  11.461  32.839  1.00 16.01           C
ATOM   3777  CB  ASP B 196      52.211  12.685  33.137  1.00 18.15           C
ATOM   3778  CG  ASP B 196      51.727  13.423  34.380  1.00 22.60           C
ATOM   3779  OD1 ASP B 196      50.476  13.564  34.534  1.00 24.62           O
ATOM   3780  OD2 ASP B 196      52.577  13.852  35.204  1.00 29.84           O
ATOM   3781  C   ASP B 196      51.620  10.908  31.434  1.00 16.38           C
ATOM   3782  O   ASP B 196      51.411  11.679  30.465  1.00 15.86           O
ATOM   3783  N   PHE B 197      52.112   9.682  31.318  1.00 16.64           N
ATOM   3784  CA  PHE B 197      52.611   9.121  30.028  1.00 15.43           C
ATOM   3785  CB  PHE B 197      53.515   7.928  30.294  1.00 14.25           C
ATOM   3786  CG  PHE B 197      54.259   7.419  29.090  1.00 13.06           C
ATOM   3787  CD1 PHE B 197      53.680   6.471  28.262  1.00 13.59           C
ATOM   3788  CE1 PHE B 197      54.362   5.972  27.163  1.00 13.32           C
ATOM   3789  CZ  PHE B 197      55.625   6.444  26.880  1.00 13.40           C
ATOM   3790  CD2 PHE B 197      55.519   7.904  28.776  1.00 13.26           C
ATOM   3791  CE2 PHE B 197      56.203   7.413  27.673  1.00 13.48           C
ATOM   3792  C   PHE B 197      51.407   8.742  29.170  1.00 15.60           C
ATOM   3793  O   PHE B 197      50.619   7.847  29.537  1.00 15.73           O
ATOM   3794  N   LYS B 198      51.245   9.441  28.056  1.00 14.62           N
ATOM   3795  CA  LYS B 198      50.073   9.317  27.165  1.00 14.40           C
ATOM   3796  CB  LYS B 198      49.891  10.644  26.430  1.00 15.16           C
ATOM   3797  CG  LYS B 198      49.670  11.822  27.360  1.00 16.64           C
ATOM   3798  CD  LYS B 198      48.412  11.655  28.223  1.00 16.60           C
ATOM   3799  CE  LYS B 198      48.092  12.892  29.027  1.00 17.98           C
ATOM   3800  NZ  LYS B 198      49.250  13.286  29.865  1.00 18.14           N
ATOM   3801  C   LYS B 198      50.243   8.144  26.206  1.00 14.32           C
ATOM   3802  O   LYS B 198      51.360   7.804  25.846  1.00 14.36           O
ATOM   3803  N   VAL B 199      49.130   7.528  25.866  1.00 12.82           N
ATOM   3804  CA  VAL B 199      49.029   6.383  24.930  1.00 13.09           C
ATOM   3805  CB  VAL B 199      48.492   5.136  25.646  1.00 13.57           C
ATOM   3806  CG1 VAL B 199      48.212   3.976  24.691  1.00 13.88           C
ATOM   3807  CG2 VAL B 199      49.451   4.723  26.741  1.00 13.66           C
ATOM   3808  C   VAL B 199      48.137   6.792  23.770  1.00 14.06           C
ATOM   3809  O   VAL B 199      46.930   7.079  23.997  1.00 13.29           O
ATOM   3810  N   VAL B 200      48.714   6.761  22.575  1.00 13.87           N
ATOM   3811  CA  VAL B 200      48.070   7.217  21.313  1.00 13.86           C
ATOM   3812  CB  VAL B 200      48.605   8.588  20.896  1.00 13.93           C
ATOM   3813  CG1 VAL B 200      47.892   9.092  19.643  1.00 14.99           C
ATOM   3814  CG2 VAL B 200      48.496   9.599  22.051  1.00 14.73           C
ATOM   3815  C   VAL B 200      48.310   6.169  20.237  1.00 13.72           C
ATOM   3816  O   VAL B 200      49.341   6.151  19.580  1.00 13.02           O
ATOM   3817  N   PRO B 201      47.347   5.265  20.007  1.00 13.23           N
ATOM   3818  CA  PRO B 201      47.404   4.371  18.850  1.00 12.73           C
ATOM   3819  CB  PRO B 201      46.189   3.441  18.991  1.00 13.29           C
ATOM   3820  CG  PRO B 201      45.382   3.986  20.139  1.00 14.48           C
ATOM   3821  CD  PRO B 201      46.162   5.054  20.845  1.00 13.37           C
ATOM   3822  C   PRO B 201      47.274   5.165  17.544  1.00 13.34           C
ATOM   3823  O   PRO B 201      46.669   6.201  17.564  1.00 13.47           O
ATOM   3824  N   GLN B 202      47.833   4.637  16.459  1.00 15.17           N
ATOM   3825  CA  GLN B 202      47.671   5.245  15.114  1.00 13.89           C
ATOM   3826  CB  GLN B 202      49.003   5.432  14.385  1.00 16.21           C
ATOM   3827  CG  GLN B 202      48.784   6.125  13.041  1.00 15.68           C
ATOM   3828  CD  GLN B 202      50.040   6.493  12.299  1.00 15.62           C
ATOM   3829  OE1 GLN B 202      50.285   7.674  12.061  1.00 15.42           O
ATOM   3830  NE2 GLN B 202      50.791   5.482  11.861  1.00 16.78           N
ATOM   3831  C   GLN B 202      46.778   4.335  14.276  1.00 14.31           C
ATOM   3832  O   GLN B 202      47.074   3.143  14.167  1.00 16.02           O
ATOM   3833  N   ASN B 203      45.747   4.924  13.680  1.00 13.86           N
ATOM   3834  CA  ASN B 203      44.803   4.251  12.771  1.00 14.78           C
ATOM   3835  CB  ASN B 203      45.573   3.722  11.569  1.00 13.83           C
ATOM   3836  CG  ASN B 203      46.171   4.872  10.791  1.00 14.49           C
ATOM   3837  OD1 ASN B 203      45.570   5.939  10.739  1.00 13.37           O
ATOM   3838  ND2 ASN B 203      47.340   4.654  10.210  1.00 14.43           N
ATOM   3839  C   ASN B 203      43.995   3.192  13.531  1.00 15.14           C
ATOM   3840  O   ASN B 203      43.940   3.253  14.782  1.00 15.70           O
ATOM   3841  N   SER B 204      43.343   2.282  12.791  1.00 15.12           N
ATOM   3842  CA  SER B 204      42.436   1.256  13.359  1.00 15.21           C
ATOM   3843  CB  SER B 204      43.232   0.157  14.003  1.00 15.95           C
ATOM   3844  OG  SER B 204      44.076  -0.474  13.037  1.00 15.45           O
ATOM   3845  C   SER B 204      41.446   1.867  14.352  1.00 15.11           C
ATOM   3846  O   SER B 204      41.208   1.302  15.426  1.00 15.24           O
ATOM   3847  N   PRO B 205      40.772   2.988  14.047  1.00 15.50           N
ATOM   3848  CA  PRO B 205      39.866   3.609  15.024  1.00 15.13           C
ATOM   3849  CB  PRO B 205      39.436   4.895  14.322  1.00 15.46           C
ATOM   3850  CG  PRO B 205      39.515   4.541  12.869  1.00 15.83           C
ATOM   3851  CD  PRO B 205      40.794   3.730  12.770  1.00 16.05           C
ATOM   3852  C   PRO B 205      38.651   2.738  15.359  1.00 15.40           C
ATOM   3853  O   PRO B 205      37.970   3.010  16.352  1.00 15.81           O
ATOM   3854  N   GLU B 206      38.355   1.748  14.495  1.00 14.34           N
ATOM   3855  CA  GLU B 206      37.183   0.861  14.664  1.00 13.95           C
ATOM   3856  CB  GLU B 206      36.969  -0.001  13.419  1.00 13.48           C
ATOM   3857  CG  GLU B 206      38.108  -0.961  13.140  1.00 15.14           C
ATOM   3858  CD  GLU B 206      39.290  -0.437  12.313  1.00 16.44           C
ATOM   3859  OE1 GLU B 206      39.322   0.769  11.988  1.00 16.83           O
ATOM   3860  OE2 GLU B 206      40.189  -1.263  11.990  1.00 18.15           O
ATOM   3861  C   GLU B 206      37.354   0.020  15.938  1.00 13.99           C
ATOM   3862  O   GLU B 206      36.334  -0.474  16.473  1.00 14.12           O
ATOM   3863  N   LEU B 207      38.575  -0.078  16.465  1.00 14.06           N
ATOM   3864  CA  LEU B 207      38.850  -0.798  17.744  1.00 14.16           C
ATOM   3865  CB  LEU B 207      40.361  -0.921  17.969  1.00 14.33           C
ATOM   3866  CG  LEU B 207      41.109  -1.779  16.944  1.00 14.61           C
ATOM   3867  CD1 LEU B 207      42.562  -1.939  17.318  1.00 15.30           C
ATOM   3868  CD2 LEU B 207      40.474  -3.138  16.762  1.00 15.82           C
ATOM   3869  C   LEU B 207      38.152  -0.095  18.915  1.00 14.95           C
ATOM   3870  O   LEU B 207      37.966  -0.730  19.958  1.00 14.68           O
ATOM   3871  N   VAL B 208      37.680   1.119  18.703  1.00 15.74           N
ATOM   3872  CA  VAL B 208      36.883   1.899  19.687  1.00 15.78           C
ATOM   3873  CB  VAL B 208      36.507   3.275  19.129  1.00 15.98           C
ATOM   3874  CG1 VAL B 208      35.456   3.147  18.037  1.00 16.42           C
ATOM   3875  CG2 VAL B 208      36.046   4.215  20.247  1.00 15.25           C
ATOM   3876  C   VAL B 208      35.630   1.112  20.105  1.00 16.36           C
ATOM   3877  O   VAL B 208      35.114   1.418  21.174  1.00 15.50           O
ATOM   3878  N   ASP B 209      35.143   0.176  19.284  1.00 15.34           N
ATOM   3879  CA  ASP B 209      33.954  -0.665  19.580  1.00 17.78           C
ATOM   3880  CB  ASP B 209      33.640  -1.654  18.455  1.00 22.75           C
ATOM   3881  CG  ASP B 209      32.924  -1.076  17.257  1.00 32.93           C
ATOM   3882  OD1 ASP B 209      32.162  -0.113  17.440  1.00 38.10           O
ATOM   3883  OD2 ASP B 209      33.098  -1.642  16.149  1.00 42.85           O
ATOM   3884  C   ASP B 209      34.230  -1.538  20.811  1.00 16.99           C
ATOM   3885  O   ASP B 209      33.293  -1.878  21.480  1.00 15.30           O
ATOM   3886  N   ASP B 210      35.489  -1.927  21.044  1.00 14.77           N
ATOM   3887  CA  ASP B 210      35.880  -2.761  22.216  1.00 15.50           C
ATOM   3888  CB  ASP B 210      37.285  -3.323  22.015  1.00 16.53           C
ATOM   3889  CG  ASP B 210      37.642  -4.429  22.996  1.00 17.04           C
ATOM   3890  OD1 ASP B 210      37.279  -4.312  24.179  1.00 16.63           O
ATOM   3891  OD2 ASP B 210      38.240  -5.417  22.549  1.00 18.45           O
ATOM   3892  C   ASP B 210      35.827  -1.885  23.473  1.00 15.32           C
ATOM   3893  O   ASP B 210      36.541  -0.889  23.554  1.00 14.85           O
ATOM   3894  N   PRO B 211      35.047  -2.253  24.520  1.00 15.94           N
ATOM   3895  CA  PRO B 211      34.963  -1.437  25.740  1.00 16.39           C
ATOM   3896  CB  PRO B 211      34.048  -2.234  26.695  1.00 18.57           C
ATOM   3897  CG  PRO B 211      33.335  -3.213  25.809  1.00 19.72           C
ATOM   3898  CD  PRO B 211      34.199  -3.445  24.590  1.00 17.44           C
ATOM   3899  C   PRO B 211      36.323  -1.223  26.419  1.00 14.40           C
ATOM   3900  O   PRO B 211      36.477  -0.223  27.108  1.00 14.22           O
ATOM   3901  N   ALA B 212      37.302  -2.117  26.203  1.00 14.78           N
ATOM   3902  CA  ALA B 212      38.648  -1.997  26.809  1.00 15.01           C
ATOM   3903  CB  ALA B 212      39.367  -3.317  26.783  1.00 16.46           C
ATOM   3904  C   ALA B 212      39.476  -0.919  26.092  1.00 14.72           C
ATOM   3905  O   ALA B 212      40.541  -0.531  26.634  1.00 14.70           O
ATOM   3906  N   TYR B 213      39.022  -0.400  24.949  1.00 14.06           N
ATOM   3907  CA  TYR B 213      39.876   0.507  24.117  1.00 13.75           C
ATOM   3908  CB  TYR B 213      39.351   0.605  22.692  1.00 13.91           C
ATOM   3909  CG  TYR B 213      40.165   1.447  21.747  1.00 12.78           C
ATOM   3910  CD1 TYR B 213      41.316   0.956  21.138  1.00 13.21           C
ATOM   3911  CE1 TYR B 213      42.014   1.722  20.212  1.00 12.35           C
ATOM   3912  CZ  TYR B 213      41.535   2.971  19.862  1.00 12.84           C
ATOM   3913  OH  TYR B 213      42.174   3.784  18.963  1.00 14.36           O
ATOM   3914  CE2 TYR B 213      40.392   3.470  20.466  1.00 12.77           C
ATOM   3915  CD2 TYR B 213      39.713   2.694  21.381  1.00 12.41           C
ATOM   3916  C   TYR B 213      39.934   1.906  24.739  1.00 15.41           C
ATOM   3917  O   TYR B 213      41.015   2.369  25.095  1.00 13.48           O
ATOM   3918  N   LEU B 214      38.798   2.590  24.869  1.00 14.68           N
ATOM   3919  CA  LEU B 214      38.834   4.015  25.303  1.00 14.77           C
ATOM   3920  CB  LEU B 214      37.466   4.681  25.209  1.00 15.26           C
ATOM   3921  CG  LEU B 214      37.057   4.999  23.778  1.00 15.29           C
ATOM   3922  CD1 LEU B 214      35.590   5.361  23.702  1.00 14.62           C
ATOM   3923  CD2 LEU B 214      37.939   6.087  23.187  1.00 15.95           C
ATOM   3924  C   LEU B 214      39.472   4.152  26.684  1.00 14.86           C
ATOM   3925  O   LEU B 214      40.293   5.052  26.834  1.00 13.78           O
ATOM   3926  N   PRO B 215      39.236   3.256  27.685  1.00 14.38           N
ATOM   3927  CA  PRO B 215      39.954   3.337  28.960  1.00 15.90           C
ATOM   3928  CB  PRO B 215      39.323   2.252  29.850  1.00 15.11           C
ATOM   3929  CG  PRO B 215      37.915   2.123  29.235  1.00 15.75           C
ATOM   3930  CD  PRO B 215      38.191   2.227  27.738  1.00 15.59           C
ATOM   3931  C   PRO B 215      41.464   3.127  28.878  1.00 17.21           C
ATOM   3932  O   PRO B 215      42.101   3.388  29.852  1.00 20.33           O
ATOM   3933  N   ALA B 216      41.994   2.646  27.763  1.00 15.55           N
ATOM   3934  CA  ALA B 216      43.444   2.377  27.603  1.00 15.34           C
ATOM   3935  CB  ALA B 216      43.631   1.074  26.881  1.00 14.77           C
ATOM   3936  C   ALA B 216      44.155   3.507  26.842  1.00 15.53           C
ATOM   3937  O   ALA B 216      45.383   3.429  26.747  1.00 17.80           O
ATOM   3938  N   ILE B 217      43.452   4.468  26.245  1.00 14.86           N
ATOM   3939  CA  ILE B 217      44.106   5.481  25.360  1.00 14.72           C
ATOM   3940  CB  ILE B 217      43.696   5.318  23.885  1.00 14.17           C
ATOM   3941  CG1 ILE B 217      42.270   5.805  23.617  1.00 15.47           C
ATOM   3942  CG2 ILE B 217      43.902   3.873  23.461  1.00 14.18           C
ATOM   3943  CD1 ILE B 217      41.958   6.071  22.171  1.00 15.94           C
ATOM   3944  C   ILE B 217      43.851   6.899  25.877  1.00 14.97           C
ATOM   3945  O   ILE B 217      42.803   7.160  26.576  1.00 15.61           O
ATOM   3946  N   ASP B 218      44.739   7.806  25.493  1.00 13.18           N
ATOM   3947  CA  ASP B 218      44.578   9.253  25.772  1.00 13.81           C
ATOM   3948  CB  ASP B 218      45.773   9.818  26.521  1.00 13.84           C
ATOM   3949  CG  ASP B 218      46.057   8.967  27.733  1.00 15.74           C
ATOM   3950  OD1 ASP B 218      45.207   8.987  28.628  1.00 14.83           O
ATOM   3951  OD2 ASP B 218      47.077   8.250  27.718  1.00 14.52           O
ATOM   3952  C   ASP B 218      44.379  10.018  24.465  1.00 12.50           C
ATOM   3953  O   ASP B 218      44.044  11.168  24.526  1.00 13.58           O
ATOM   3954  N   GLY B 219      44.607   9.383  23.322  1.00 13.04           N
ATOM   3955  CA  GLY B 219      44.460  10.069  22.036  1.00 12.73           C
ATOM   3956  C   GLY B 219      44.531   9.064  20.911  1.00 12.98           C
ATOM   3957  O   GLY B 219      44.733   7.912  21.188  1.00 12.53           O
ATOM   3958  N   LEU B 220      44.322   9.516  19.690  1.00 12.76           N
ATOM   3959  CA  LEU B 220      44.320   8.625  18.506  1.00 12.83           C
ATOM   3960  CB  LEU B 220      42.866   8.303  18.156  1.00 14.02           C
ATOM   3961  CG  LEU B 220      42.612   7.751  16.753  1.00 14.84           C
ATOM   3962  CD1 LEU B 220      43.131   6.345  16.647  1.00 15.56           C
ATOM   3963  CD2 LEU B 220      41.133   7.828  16.405  1.00 15.82           C
ATOM   3964  C   LEU B 220      44.975   9.419  17.392  1.00 13.44           C
ATOM   3965  O   LEU B 220      44.581  10.601  17.240  1.00 14.16           O
ATOM   3966  N   GLY B 221      45.902   8.803  16.673  1.00 13.41           N
ATOM   3967  CA  GLY B 221      46.475   9.361  15.436  1.00 14.62           C
ATOM   3968  C   GLY B 221      45.728   8.766  14.259  1.00 14.75           C
ATOM   3969  O   GLY B 221      45.455   7.581  14.304  1.00 16.17           O
ATOM   3970  N   MET B 222      45.289   9.599  13.327  1.00 14.77           N
ATOM   3971  CA  MET B 222      44.534   9.125  12.148  1.00 15.53           C
ATOM   3972  CB  MET B 222      43.076   9.584  12.177  1.00 15.58           C
ATOM   3973  CG  MET B 222      42.210   8.809  13.155  1.00 16.93           C
ATOM   3974  SD  MET B 222      42.163   7.052  12.744  1.00 18.68           S
ATOM   3975  CE  MET B 222      41.452   7.067  11.104  1.00 20.88           C
ATOM   3976  C   MET B 222      45.196   9.695  10.913  1.00 15.79           C
ATOM   3977  O   MET B 222      45.216  10.912  10.778  1.00 15.73           O
ATOM   3978  N   GLU B 223      45.631   8.805  10.021  1.00 17.39           N
ATOM   3979  CA  GLU B 223      46.184   9.193   8.713  1.00 17.40           C
ATOM   3980  CB  GLU B 223      47.312   8.246   8.334  1.00 17.68           C
ATOM   3981  CG  GLU B 223      48.554   8.374   9.199  1.00 18.95           C
ATOM   3982  CD  GLU B 223      49.602   7.403   8.692  1.00 21.01           C
ATOM   3983  OE1 GLU B 223      50.649   7.880   8.152  1.00 20.32           O
ATOM   3984  OE2 GLU B 223      49.335   6.185   8.773  1.00 18.64           O
ATOM   3985  C   GLU B 223      45.072   9.133   7.668  1.00 16.15           C
ATOM   3986  O   GLU B 223      44.164   8.262   7.773  1.00 16.33           O
ATOM   3987  N   ASP B 224      45.130  10.030   6.692  1.00 16.54           N
ATOM   3988  CA  ASP B 224      44.476   9.847   5.380  1.00 15.79           C
ATOM   3989  CB  ASP B 224      44.930   8.549   4.725  1.00 16.05           C
ATOM   3990  CG  ASP B 224      46.357   8.609   4.213  1.00 17.01           C
ATOM   3991  OD1 ASP B 224      46.613   9.429   3.321  1.00 16.06           O
ATOM   3992  OD2 ASP B 224      47.212   7.852   4.752  1.00 17.75           O
ATOM   3993  C   ASP B 224      42.953   9.889   5.494  1.00 15.71           C
ATOM   3994  O   ASP B 224      42.286   9.272   4.658  1.00 16.63           O
ATOM   3995  N   MET B 225      42.411  10.644   6.437  1.00 15.04           N
ATOM   3996  CA  MET B 225      40.945  10.774   6.559  1.00 14.87           C
ATOM   3997  CB  MET B 225      40.562  11.298   7.946  1.00 15.57           C
ATOM   3998  CG  MET B 225      40.702  10.221   9.041  1.00 17.64           C
ATOM   3999  SD  MET B 225      39.889  10.690  10.577  1.00 17.72           S
ATOM   4000  CE  MET B 225      40.795  12.147  11.069  1.00 17.19           C
ATOM   4001  C   MET B 225      40.379  11.706   5.480  1.00 14.08           C
ATOM   4002  O   MET B 225      39.165  11.619   5.219  1.00 14.70           O
ATOM   4003  N   TYR B 226      41.186  12.616   4.938  1.00 14.61           N
ATOM   4004  CA  TYR B 226      40.726  13.711   4.036  1.00 14.93           C
ATOM   4005  CB  TYR B 226      40.888  15.055   4.749  1.00 15.50           C
ATOM   4006  CG  TYR B 226      40.194  15.115   6.085  1.00 15.49           C
ATOM   4007  CD1 TYR B 226      38.803  15.048   6.179  1.00 15.51           C
ATOM   4008  CE1 TYR B 226      38.148  15.074   7.400  1.00 16.49           C
ATOM   4009  CZ  TYR B 226      38.887  15.170   8.572  1.00 17.48           C
ATOM   4010  OH  TYR B 226      38.312  15.221   9.813  1.00 15.96           O
ATOM   4011  CE2 TYR B 226      40.269  15.231   8.495  1.00 17.76           C
ATOM   4012  CD2 TYR B 226      40.908  15.194   7.267  1.00 16.65           C
ATOM   4013  C   TYR B 226      41.453  13.662   2.685  1.00 16.06           C
ATOM   4014  O   TYR B 226      40.743  13.547   1.646  1.00 15.15           O
ATOM   4015  N   TRP B 227      42.790  13.734   2.697  1.00 15.49           N
ATOM   4016  CA  TRP B 227      43.644  13.830   1.487  1.00 16.63           C
ATOM   4017  CB  TRP B 227      44.090  15.276   1.237  1.00 17.14           C
ATOM   4018  CG  TRP B 227      42.911  16.099   0.846  1.00 16.66           C
ATOM   4019  CD1 TRP B 227      42.106  16.818   1.674  1.00 17.59           C
ATOM   4020  NE1 TRP B 227      41.077  17.369   0.971  1.00 17.27           N
ATOM   4021  CE2 TRP B 227      41.139  16.945  -0.325  1.00 18.30           C
ATOM   4022  CD2 TRP B 227      42.293  16.146  -0.446  1.00 17.13           C
ATOM   4023  CE3 TRP B 227      42.601  15.590  -1.687  1.00 17.56           C
ATOM   4024  CZ3 TRP B 227      41.787  15.885  -2.762  1.00 17.78           C
ATOM   4025  CH2 TRP B 227      40.646  16.669  -2.618  1.00 17.73           C
ATOM   4026  CZ2 TRP B 227      40.304  17.229  -1.408  1.00 18.55           C
ATOM   4027  C   TRP B 227      44.835  12.881   1.598  1.00 17.07           C
ATOM   4028  O   TRP B 227      45.581  12.983   2.594  1.00 16.53           O
ATOM   4029  N   SER B 228      44.958  11.976   0.610  1.00 16.38           N
ATOM   4030  CA  SER B 228      46.015  10.949   0.520  1.00 18.34           C
ATOM   4031  CB  SER B 228      45.431   9.567   0.500  1.00 20.45           C
ATOM   4032  OG  SER B 228      44.545   9.411   1.601  1.00 20.23           O
ATOM   4033  C   SER B 228      46.834  11.234  -0.738  1.00 17.04           C
ATOM   4034  O   SER B 228      46.347  10.919  -1.847  1.00 18.37           O
ATOM   4035  N   ASP B 229      47.981  11.885  -0.571  1.00 17.46           N
ATOM   4036  CA  ASP B 229      48.865  12.311  -1.677  1.00 18.77           C
ATOM   4037  CB  ASP B 229      49.621  11.109  -2.236  1.00 20.63           C
ATOM   4038  CG  ASP B 229      50.538  10.443  -1.214  1.00 22.22           C
ATOM   4039  OD1 ASP B 229      50.848  11.059  -0.171  1.00 24.29           O
ATOM   4040  OD2 ASP B 229      50.938   9.334  -1.464  1.00 24.46           O
ATOM   4041  C   ASP B 229      48.016  13.082  -2.698  1.00 17.55           C
ATOM   4042  O   ASP B 229      48.049  12.747  -3.909  1.00 19.15           O
ATOM   4043  N   ASP B 230      47.266  14.073  -2.214  1.00 16.42           N
ATOM   4044  CA  ASP B 230      46.424  14.996  -3.030  1.00 15.46           C
ATOM   4045  CB  ASP B 230      47.290  15.829  -3.982  1.00 15.80           C
ATOM   4046  CG  ASP B 230      47.961  16.966  -3.244  1.00 16.20           C
ATOM   4047  OD1 ASP B 230      47.227  17.860  -2.832  1.00 17.10           O
ATOM   4048  OD2 ASP B 230      49.192  16.900  -3.040  1.00 16.90           O
ATOM   4049  C   ASP B 230      45.287  14.256  -3.753  1.00 16.76           C
ATOM   4050  O   ASP B 230      44.754  14.836  -4.706  1.00 15.70           O
ATOM   4051  N   VAL B 231      44.876  13.086  -3.249  1.00 15.05           N
ATOM   4052  CA  VAL B 231      43.652  12.360  -3.708  1.00 15.92           C
ATOM   4053  CB  VAL B 231      43.992  10.964  -4.255  1.00 15.89           C
ATOM   4054  CG1 VAL B 231      42.717  10.273  -4.727  1.00 16.56           C
ATOM   4055  CG2 VAL B 231      45.019  11.047  -5.369  1.00 16.44           C
ATOM   4056  C   VAL B 231      42.661  12.274  -2.549  1.00 16.84           C
ATOM   4057  O   VAL B 231      43.071  11.896  -1.423  1.00 15.84           O
ATOM   4058  N   ALA B 232      41.402  12.613  -2.799  1.00 17.42           N
ATOM   4059  CA  ALA B 232      40.363  12.670  -1.760  1.00 18.69           C
ATOM   4060  CB  ALA B 232      39.086  13.271  -2.287  1.00 18.00           C
ATOM   4061  C   ALA B 232      40.147  11.269  -1.190  1.00 20.10           C
ATOM   4062  O   ALA B 232      40.074  10.259  -1.963  1.00 18.30           O
ATOM   4063  N   CYS B 233      40.093  11.187   0.138  1.00 19.12           N
ATOM   4064  CA  CYS B 233      39.616   9.972   0.835  1.00 20.47           C
ATOM   4065  CB  CYS B 233      40.179   9.865   2.241  1.00 20.85           C
ATOM   4066  SG  CYS B 233      40.239   8.164   2.908  1.00 24.89           S
ATOM   4067  C   CYS B 233      38.094  10.066   0.804  1.00 22.39           C
ATOM   4068  O   CYS B 233      37.498  10.603   1.772  1.00 18.64           O
ATOM   4069  N   ASP B 234      37.493   9.610  -0.296  1.00 22.27           N
ATOM   4070  CA  ASP B 234      36.038   9.780  -0.527  1.00 25.91           C
ATOM   4071  CB  ASP B 234      35.791  10.660  -1.751  1.00 27.13           C
ATOM   4072  CG  ASP B 234      36.432  10.145  -3.025  1.00 27.04           C
ATOM   4073  OD1 ASP B 234      36.942   9.032  -3.029  1.00 26.08           O
ATOM   4074  OD2 ASP B 234      36.429  10.892  -4.001  1.00 35.21           O
ATOM   4075  C   ASP B 234      35.332   8.426  -0.646  1.00 27.22           C
ATOM   4076  O   ASP B 234      34.205   8.432  -1.112  1.00 29.51           O
ATOM   4077  N   GLU B 235      35.925   7.340  -0.149  1.00 29.19           N
ATOM   4078  CA  GLU B 235      35.354   5.962  -0.183  1.00 31.52           C
ATOM   4079  CB  GLU B 235      36.450   4.904  -0.326  1.00 36.28           C
ATOM   4080  CG  GLU B 235      36.994   4.732  -1.734  1.00 41.46           C
ATOM   4081  CD  GLU B 235      38.056   5.724  -2.196  1.00 49.22           C
ATOM   4082  OE1 GLU B 235      38.667   6.445  -1.339  1.00 45.07           O
ATOM   4083  OE2 GLU B 235      38.272   5.792  -3.430  1.00 55.74           O
ATOM   4084  C   GLU B 235      34.567   5.723   1.115  1.00 31.28           C
ATOM   4085  O   GLU B 235      34.709   6.532   2.076  1.00 26.79           O
ATOM   4086  N   GLY B 236      33.732   4.682   1.155  1.00 27.73           N
ATOM   4087  CA  GLY B 236      33.024   4.272   2.381  1.00 28.34           C
ATOM   4088  C   GLY B 236      33.992   4.079   3.544  1.00 26.99           C
ATOM   4089  O   GLY B 236      33.661   4.472   4.675  1.00 25.67           O
ATOM   4090  N   TRP B 237      35.143   3.470   3.292  1.00 24.26           N
ATOM   4091  CA  TRP B 237      36.113   3.145   4.368  1.00 26.10           C
ATOM   4092  CB  TRP B 237      37.237   2.234   3.864  1.00 28.48           C
ATOM   4093  CG  TRP B 237      38.176   2.795   2.843  1.00 34.58           C
ATOM   4094  CD1 TRP B 237      38.107   2.634   1.488  1.00 36.88           C
ATOM   4095  NE1 TRP B 237      39.181   3.229   0.882  1.00 37.96           N
ATOM   4096  CE2 TRP B 237      40.001   3.760   1.842  1.00 37.41           C
ATOM   4097  CD2 TRP B 237      39.410   3.491   3.101  1.00 36.50           C
ATOM   4098  CE3 TRP B 237      40.056   3.936   4.263  1.00 36.06           C
ATOM   4099  CZ3 TRP B 237      41.256   4.610   4.141  1.00 37.07           C
ATOM   4100  CH2 TRP B 237      41.819   4.866   2.884  1.00 37.49           C
ATOM   4101  CZ2 TRP B 237      41.206   4.456   1.719  1.00 36.27           C
ATOM   4102  C   TRP B 237      36.624   4.447   4.988  1.00 22.90           C
ATOM   4103  O   TRP B 237      36.870   4.456   6.205  1.00 21.83           O
ATOM   4104  N   CYS B 238      36.714   5.520   4.188  1.00 20.54           N
ATOM   4105  CA  CYS B 238      37.142   6.870   4.633  1.00 19.67           C
ATOM   4106  CB  CYS B 238      37.315   7.810   3.446  1.00 20.95           C
ATOM   4107  SG  CYS B 238      38.551   7.246   2.251  1.00 21.16           S
ATOM   4108  C   CYS B 238      36.107   7.432   5.609  1.00 18.44           C
ATOM   4109  O   CYS B 238      36.488   7.968   6.656  1.00 18.30           O
ATOM   4110  N   GLU B 239      34.831   7.365   5.249  1.00 19.04           N
ATOM   4111  CA  GLU B 239      33.742   7.873   6.095  1.00 20.56           C
ATOM   4112  CB  GLU B 239      32.399   7.715   5.395  1.00 23.30           C
ATOM   4113  CG  GLU B 239      31.279   8.264   6.254  1.00 27.07           C
ATOM   4114  CD  GLU B 239      30.208   9.032   5.507  1.00 32.40           C
ATOM   4115  OE1 GLU B 239      29.961   8.682   4.321  1.00 34.04           O
ATOM   4116  OE2 GLU B 239      29.635   9.992   6.115  1.00 37.58           O
ATOM   4117  C   GLU B 239      33.734   7.118   7.433  1.00 19.67           C
ATOM   4118  O   GLU B 239      33.591   7.780   8.464  1.00 20.05           O
ATOM   4119  N   GLU B 240      33.865   5.795   7.398  1.00 19.41           N
ATOM   4120  CA  GLU B 240      33.890   4.934   8.612  1.00 20.75           C
ATOM   4121  CB  GLU B 240      34.010   3.465   8.205  1.00 23.77           C
ATOM   4122  CG  GLU B 240      33.988   2.501   9.376  1.00 28.64           C
ATOM   4123  CD  GLU B 240      34.136   1.037   8.982  1.00 31.19           C
ATOM   4124  OE1 GLU B 240      34.860   0.746   7.999  1.00 30.93           O
ATOM   4125  OE2 GLU B 240      33.535   0.190   9.666  1.00 34.00           O
ATOM   4126  C   GLU B 240      35.050   5.371   9.516  1.00 18.66           C
ATOM   4127  O   GLU B 240      34.837   5.443  10.740  1.00 17.60           O
ATOM   4128  N   ASN B 241      36.227   5.655   8.936  1.00 17.75           N
ATOM   4129  CA  ASN B 241      37.406   6.123   9.713  1.00 17.49           C
ATOM   4130  CB  ASN B 241      38.669   6.228   8.856  1.00 19.66           C
ATOM   4131  CG  ASN B 241      39.327   4.892   8.597  1.00 21.29           C
ATOM   4132  OD1 ASN B 241      38.998   3.876   9.216  1.00 21.41           O
ATOM   4133  ND2 ASN B 241      40.294   4.892   7.697  1.00 21.58           N
ATOM   4134  C   ASN B 241      37.048   7.455  10.389  1.00 17.09           C
ATOM   4135  O   ASN B 241      37.368   7.634  11.568  1.00 14.61           O
ATOM   4136  N   ARG B 242      36.392   8.369   9.676  1.00 15.56           N
ATOM   4137  CA  ARG B 242      36.070   9.714  10.212  1.00 16.47           C
ATOM   4138  CB  ARG B 242      35.612  10.641   9.075  1.00 17.22           C
ATOM   4139  CG  ARG B 242      36.741  11.081   8.155  1.00 17.15           C
ATOM   4140  CD  ARG B 242      36.361  12.176   7.172  1.00 17.88           C
ATOM   4141  NE  ARG B 242      35.257  11.802   6.299  1.00 19.32           N
ATOM   4142  CZ  ARG B 242      35.375  11.264   5.093  1.00 20.47           C
ATOM   4143  NH1 ARG B 242      36.561  11.026   4.565  1.00 19.00           N
ATOM   4144  NH2 ARG B 242      34.285  10.973   4.402  1.00 21.85           N
ATOM   4145  C   ARG B 242      35.038   9.589  11.336  1.00 15.57           C
ATOM   4146  O   ARG B 242      35.149  10.361  12.316  1.00 15.75           O
ATOM   4147  N   THR B 243      34.045   8.707  11.216  1.00 16.50           N
ATOM   4148  CA  THR B 243      32.980   8.592  12.250  1.00 17.29           C
ATOM   4149  CB  THR B 243      31.650   8.062  11.685  1.00 19.72           C
ATOM   4150  OG1 THR B 243      31.804   6.724  11.241  1.00 24.21           O
ATOM   4151  CG2 THR B 243      31.161   8.883  10.512  1.00 18.86           C
ATOM   4152  C   THR B 243      33.538   7.811  13.443  1.00 16.86           C
ATOM   4153  O   THR B 243      33.129   8.099  14.564  1.00 17.22           O
ATOM   4154  N   ASN B 244      34.486   6.907  13.238  1.00 15.54           N
ATOM   4155  CA  ASN B 244      35.124   6.197  14.381  1.00 15.72           C
ATOM   4156  CB  ASN B 244      35.782   4.895  13.939  1.00 16.00           C
ATOM   4157  CG  ASN B 244      34.755   3.829  13.670  1.00 16.21           C
ATOM   4158  OD1 ASN B 244      33.719   3.813  14.341  1.00 18.03           O
ATOM   4159  ND2 ASN B 244      35.036   2.932  12.722  1.00 15.02           N
ATOM   4160  C   ASN B 244      36.036   7.183  15.123  1.00 15.49           C
ATOM   4161  O   ASN B 244      36.062   7.141  16.387  1.00 15.06           O
ATOM   4162  N   ALA B 245      36.719   8.079  14.392  1.00 15.25           N
ATOM   4163  CA  ALA B 245      37.510   9.174  15.001  1.00 16.26           C
ATOM   4164  CB  ALA B 245      38.292   9.950  13.964  1.00 16.56           C
ATOM   4165  C   ALA B 245      36.585  10.081  15.807  1.00 16.10           C
ATOM   4166  O   ALA B 245      37.015  10.532  16.886  1.00 17.15           O
ATOM   4167  N   ALA B 246      35.395  10.394  15.287  1.00 15.03           N
ATOM   4168  CA  ALA B 246      34.371  11.202  15.982  1.00 15.66           C
ATOM   4169  CB  ALA B 246      33.173  11.462  15.089  1.00 16.98           C
ATOM   4170  C   ALA B 246      33.981  10.510  17.300  1.00 14.80           C
ATOM   4171  O   ALA B 246      33.905  11.210  18.345  1.00 14.38           O
ATOM   4172  N   ARG B 247      33.856   9.195  17.292  1.00 15.38           N
ATOM   4173  CA  ARG B 247      33.543   8.419  18.525  1.00 16.46           C
ATOM   4174  CB  ARG B 247      33.345   6.950  18.174  1.00 17.04           C
ATOM   4175  CG  ARG B 247      32.027   6.700  17.453  1.00 16.56           C
ATOM   4176  CD  ARG B 247      31.990   5.291  16.902  1.00 15.41           C
ATOM   4177  NE  ARG B 247      31.873   4.284  17.953  1.00 15.27           N
ATOM   4178  CZ  ARG B 247      31.972   2.988  17.739  1.00 15.54           C
ATOM   4179  NH1 ARG B 247      32.253   2.548  16.522  1.00 16.92           N
ATOM   4180  NH2 ARG B 247      31.846   2.121  18.730  1.00 16.35           N
ATOM   4181  C   ARG B 247      34.657   8.621  19.554  1.00 17.49           C
ATOM   4182  O   ARG B 247      34.342   8.861  20.759  1.00 17.35           O
ATOM   4183  N   VAL B 248      35.919   8.585  19.104  1.00 16.22           N
ATOM   4184  CA  VAL B 248      37.076   8.700  20.030  1.00 15.84           C
ATOM   4185  CB  VAL B 248      38.378   8.277  19.334  1.00 15.64           C
ATOM   4186  CG1 VAL B 248      39.595   8.642  20.159  1.00 16.43           C
ATOM   4187  CG2 VAL B 248      38.355   6.793  19.022  1.00 14.94           C
ATOM   4188  C   VAL B 248      37.103  10.120  20.577  1.00 15.58           C
ATOM   4189  O   VAL B 248      37.248  10.266  21.800  1.00 14.46           O
ATOM   4190  N   ARG B 249      36.859  11.121  19.717  1.00 15.50           N
ATOM   4191  CA  ARG B 249      36.836  12.545  20.119  1.00 16.04           C
ATOM   4192  CB  ARG B 249      36.792  13.458  18.875  1.00 17.22           C
ATOM   4193  CG  ARG B 249      36.741  14.943  19.202  1.00 18.24           C
ATOM   4194  CD  ARG B 249      37.973  15.379  19.971  1.00 21.42           C
ATOM   4195  NE  ARG B 249      37.908  16.765  20.413  1.00 25.06           N
ATOM   4196  CZ  ARG B 249      37.324  17.199  21.538  1.00 29.21           C
ATOM   4197  NH1 ARG B 249      36.729  16.365  22.374  1.00 31.55           N
ATOM   4198  NH2 ARG B 249      37.354  18.480  21.846  1.00 28.77           N
ATOM   4199  C   ARG B 249      35.685  12.795  21.109  1.00 15.60           C
ATOM   4200  O   ARG B 249      35.889  13.541  22.069  1.00 15.66           O
ATOM   4201  N   ALA B 250      34.526  12.163  20.934  1.00 17.35           N
ATOM   4202  CA  ALA B 250      33.344  12.307  21.823  1.00 16.64           C
ATOM   4203  CB  ALA B 250      32.134  11.614  21.223  1.00 16.04           C
ATOM   4204  C   ALA B 250      33.660  11.770  23.226  1.00 17.49           C
ATOM   4205  O   ALA B 250      32.992  12.213  24.174  1.00 17.22           O
ATOM   4206  N   ALA B 251      34.678  10.920  23.364  1.00 15.90           N
ATOM   4207  CA  ALA B 251      35.100  10.347  24.664  1.00 17.91           C
ATOM   4208  CB  ALA B 251      35.508   8.916  24.473  1.00 17.48           C
ATOM   4209  C   ALA B 251      36.236  11.181  25.279  1.00 16.46           C
ATOM   4210  O   ALA B 251      36.814  10.745  26.267  1.00 17.94           O
ATOM   4211  N   GLY B 252      36.516  12.356  24.725  1.00 16.48           N
ATOM   4212  CA  GLY B 252      37.436  13.351  25.297  1.00 17.32           C
ATOM   4213  C   GLY B 252      38.889  13.041  24.995  1.00 16.93           C
ATOM   4214  O   GLY B 252      39.749  13.601  25.669  1.00 18.69           O
ATOM   4215  N   LYS B 253      39.167  12.196  24.007  1.00 16.51           N
ATOM   4216  CA  LYS B 253      40.553  11.870  23.593  1.00 16.51           C
ATOM   4217  CB  LYS B 253      40.610  10.446  23.053  1.00 17.10           C
ATOM   4218  CG  LYS B 253      39.932   9.388  23.911  1.00 16.97           C
ATOM   4219  CD  LYS B 253      40.403   9.361  25.348  1.00 16.76           C
ATOM   4220  CE  LYS B 253      39.711   8.272  26.157  1.00 16.90           C
ATOM   4221  NZ  LYS B 253      40.317   8.083  27.499  1.00 17.72           N
ATOM   4222  C   LYS B 253      41.039  12.891  22.559  1.00 15.69           C
ATOM   4223  O   LYS B 253      40.233  13.446  21.797  1.00 17.36           O
ATOM   4224  N   LEU B 254      42.330  13.163  22.593  1.00 14.97           N
ATOM   4225  CA  LEU B 254      43.012  14.007  21.593  1.00 14.36           C
ATOM   4226  CB  LEU B 254      44.430  14.292  22.084  1.00 14.49           C
ATOM   4227  CG  LEU B 254      45.272  15.159  21.148  1.00 15.67           C
ATOM   4228  CD1 LEU B 254      44.540  16.446  20.830  1.00 16.13           C
ATOM   4229  CD2 LEU B 254      46.614  15.455  21.769  1.00 17.33           C
ATOM   4230  C   LEU B 254      43.056  13.229  20.279  1.00 15.59           C
ATOM   4231  O   LEU B 254      43.654  12.156  20.270  1.00 18.17           O
ATOM   4232  N   VAL B 255      42.545  13.805  19.197  1.00 14.47           N
ATOM   4233  CA  VAL B 255      42.649  13.154  17.860  1.00 15.84           C
ATOM   4234  CB  VAL B 255      41.284  12.955  17.182  1.00 15.65           C
ATOM   4235  CG1 VAL B 255      41.465  12.447  15.756  1.00 16.11           C
ATOM   4236  CG2 VAL B 255      40.413  12.022  18.002  1.00 16.98           C
ATOM   4237  C   VAL B 255      43.590  14.002  17.016  1.00 14.87           C
ATOM   4238  O   VAL B 255      43.285  15.197  16.792  1.00 15.34           O
ATOM   4239  N   LEU B 256      44.705  13.396  16.613  1.00 15.38           N
ATOM   4240  CA  LEU B 256      45.753  14.032  15.783  1.00 14.93           C
ATOM   4241  CB  LEU B 256      47.136  13.655  16.335  1.00 15.54           C
ATOM   4242  CG  LEU B 256      47.413  14.045  17.790  1.00 15.99           C
ATOM   4243  CD1 LEU B 256      48.784  13.527  18.280  1.00 17.69           C
ATOM   4244  CD2 LEU B 256      47.340  15.551  17.970  1.00 17.18           C
ATOM   4245  C   LEU B 256      45.564  13.495  14.368  1.00 16.00           C
ATOM   4246  O   LEU B 256      45.835  12.306  14.159  1.00 15.91           O
ATOM   4247  N   SER B 257      45.103  14.333  13.434  1.00 16.24           N
ATOM   4248  CA  SER B 257      44.880  13.877  12.039  1.00 15.79           C
ATOM   4249  CB  SER B 257      43.574  14.392  11.464  1.00 16.01           C
ATOM   4250  OG  SER B 257      43.630  15.782  11.224  1.00 17.78           O
ATOM   4251  C   SER B 257      46.099  14.275  11.213  1.00 14.86           C
ATOM   4252  O   SER B 257      46.601  15.393  11.347  1.00 16.68           O
ATOM   4253  N   THR B 258      46.621  13.334  10.443  1.00 15.12           N
ATOM   4254  CA  THR B 258      47.714  13.589   9.500  1.00 15.58           C
ATOM   4255  CB  THR B 258      48.964  12.759   9.800  1.00 15.98           C
ATOM   4256  OG1 THR B 258      49.429  13.000  11.134  1.00 15.29           O
ATOM   4257  CG2 THR B 258      50.066  13.066   8.807  1.00 15.79           C
ATOM   4258  C   THR B 258      47.166  13.318   8.100  1.00 15.60           C
ATOM   4259  O   THR B 258      46.720  12.184   7.840  1.00 14.44           O
ATOM   4260  N   ASP B 259      47.210  14.328   7.227  1.00 15.56           N
ATOM   4261  CA  ASP B 259      46.846  14.151   5.805  1.00 15.25           C
ATOM   4262  CB  ASP B 259      45.572  14.927   5.493  1.00 14.78           C
ATOM   4263  CG  ASP B 259      44.393  14.239   6.134  1.00 16.74           C
ATOM   4264  OD1 ASP B 259      44.152  14.503   7.348  1.00 14.76           O
ATOM   4265  OD2 ASP B 259      43.794  13.380   5.443  1.00 16.41           O
ATOM   4266  C   ASP B 259      48.067  14.523   4.971  1.00 16.30           C
ATOM   4267  O   ASP B 259      49.031  15.112   5.503  1.00 14.60           O
ATOM   4268  N   TYR B 260      48.067  14.092   3.724  1.00 16.63           N
ATOM   4269  CA  TYR B 260      49.269  14.150   2.860  1.00 15.79           C
ATOM   4270  CB  TYR B 260      49.758  12.722   2.647  1.00 14.86           C
ATOM   4271  CG  TYR B 260      50.218  12.052   3.914  1.00 15.36           C
ATOM   4272  CD1 TYR B 260      51.425  12.396   4.506  1.00 14.29           C
ATOM   4273  CE1 TYR B 260      51.869  11.760   5.646  1.00 14.60           C
ATOM   4274  CZ  TYR B 260      51.095  10.779   6.229  1.00 14.87           C
ATOM   4275  OH  TYR B 260      51.536  10.177   7.361  1.00 15.48           O
ATOM   4276  CE2 TYR B 260      49.884  10.437   5.669  1.00 15.22           C
ATOM   4277  CD2 TYR B 260      49.457  11.074   4.514  1.00 15.07           C
ATOM   4278  C   TYR B 260      48.867  14.869   1.579  1.00 16.26           C
ATOM   4279  O   TYR B 260      48.110  14.286   0.789  1.00 17.78           O
ATOM   4280  N   ALA B 261      49.256  16.120   1.446  1.00 16.54           N
ATOM   4281  CA  ALA B 261      48.806  16.967   0.317  1.00 17.38           C
ATOM   4282  CB  ALA B 261      47.367  17.372   0.528  1.00 17.80           C
ATOM   4283  C   ALA B 261      49.701  18.182   0.242  1.00 18.12           C
ATOM   4284  O   ALA B 261      50.174  18.628   1.308  1.00 17.08           O
ATOM   4285  N   THR B 262      49.907  18.707  -0.961  1.00 19.51           N
ATOM   4286  CA  THR B 262      50.659  19.977  -1.165  1.00 21.00           C
ATOM   4287  CB  THR B 262      51.985  19.753  -1.897  1.00 24.24           C
ATOM   4288  OG1 THR B 262      51.592  19.111  -3.120  1.00 25.29           O
ATOM   4289  CG2 THR B 262      52.971  18.944  -1.081  1.00 25.80           C
ATOM   4290  C   THR B 262      49.815  20.982  -1.942  1.00 21.48           C
ATOM   4291  O   THR B 262      50.148  22.175  -1.829  1.00 25.27           O
ATOM   4292  N   GLN B 263      48.757  20.572  -2.654  1.00 19.33           N
ATOM   4293  CA  GLN B 263      47.873  21.536  -3.353  1.00 20.57           C
ATOM   4294  CB  GLN B 263      46.868  20.841  -4.272  1.00 21.43           C
ATOM   4295  CG  GLN B 263      47.522  20.099  -5.431  1.00 21.55           C
ATOM   4296  CD  GLN B 263      46.522  19.601  -6.452  1.00 21.12           C
ATOM   4297  OE1 GLN B 263      45.394  20.074  -6.549  1.00 23.14           O
ATOM   4298  NE2 GLN B 263      46.931  18.618  -7.235  1.00 21.57           N
ATOM   4299  C   GLN B 263      47.156  22.379  -2.289  1.00 22.64           C
ATOM   4300  O   GLN B 263      46.538  21.793  -1.352  1.00 21.38           O
ATOM   4301  N   SER B 264      47.204  23.706  -2.429  1.00 22.20           N
ATOM   4302  CA  SER B 264      46.746  24.640  -1.369  1.00 24.25           C
ATOM   4303  CB  SER B 264      47.063  26.073  -1.726  1.00 26.98           C
ATOM   4304  OG  SER B 264      46.318  26.438  -2.861  1.00 30.94           O
ATOM   4305  C   SER B 264      45.255  24.413  -1.059  1.00 24.55           C
ATOM   4306  O   SER B 264      44.906  24.473   0.129  1.00 21.28           O
ATOM   4307  N   ALA B 265      44.393  24.102  -2.035  1.00 20.79           N
ATOM   4308  CA  ALA B 265      42.962  23.873  -1.746  1.00 22.14           C
ATOM   4309  CB  ALA B 265      42.160  23.834  -3.016  1.00 24.17           C
ATOM   4310  C   ALA B 265      42.791  22.591  -0.906  1.00 21.88           C
ATOM   4311  O   ALA B 265      41.847  22.534  -0.073  1.00 20.86           O
ATOM   4312  N   HIS B 266      43.624  21.572  -1.138  1.00 20.64           N
ATOM   4313  CA  HIS B 266      43.559  20.277  -0.413  1.00 18.25           C
ATOM   4314  CB  HIS B 266      44.347  19.204  -1.156  1.00 18.44           C
ATOM   4315  CG  HIS B 266      43.833  18.933  -2.527  1.00 19.07           C
ATOM   4316  ND1 HIS B 266      44.567  18.205  -3.448  1.00 19.49           N
ATOM   4317  CE1 HIS B 266      43.874  18.096  -4.558  1.00 19.91           C
ATOM   4318  NE2 HIS B 266      42.712  18.726  -4.409  1.00 20.11           N
ATOM   4319  CD2 HIS B 266      42.678  19.274  -3.142  1.00 19.64           C
ATOM   4320  C   HIS B 266      44.078  20.477   1.012  1.00 18.33           C
ATOM   4321  O   HIS B 266      43.452  19.959   1.961  1.00 16.70           O
ATOM   4322  N   VAL B 267      45.204  21.172   1.161  1.00 17.30           N
ATOM   4323  CA  VAL B 267      45.765  21.501   2.502  1.00 17.23           C
ATOM   4324  CB  VAL B 267      47.044  22.332   2.385  1.00 17.44           C
ATOM   4325  CG1 VAL B 267      47.511  22.861   3.723  1.00 18.44           C
ATOM   4326  CG2 VAL B 267      48.132  21.562   1.671  1.00 17.65           C
ATOM   4327  C   VAL B 267      44.670  22.213   3.313  1.00 17.38           C
ATOM   4328  O   VAL B 267      44.331  21.744   4.413  1.00 14.52           O
ATOM   4329  N   ALA B 268      44.062  23.248   2.748  1.00 16.51           N
ATOM   4330  CA  ALA B 268      43.023  24.046   3.431  1.00 17.11           C
ATOM   4331  CB  ALA B 268      42.579  25.187   2.532  1.00 18.89           C
ATOM   4332  C   ALA B 268      41.835  23.147   3.804  1.00 16.42           C
ATOM   4333  O   ALA B 268      41.270  23.294   4.914  1.00 15.98           O
ATOM   4334  N   ASP B 269      41.437  22.247   2.906  1.00 16.11           N
ATOM   4335  CA  ASP B 269      40.260  21.381   3.124  1.00 17.21           C
ATOM   4336  CB  ASP B 269      39.923  20.619   1.844  1.00 18.37           C
ATOM   4337  CG  ASP B 269      38.637  19.830   1.946  1.00 19.21           C
ATOM   4338  OD1 ASP B 269      37.591  20.459   2.092  1.00 20.07           O
ATOM   4339  OD2 ASP B 269      38.708  18.604   1.887  1.00 18.74           O
ATOM   4340  C   ASP B 269      40.554  20.427   4.297  1.00 15.75           C
ATOM   4341  O   ASP B 269      39.668  20.221   5.135  1.00 15.62           O
ATOM   4342  N   ALA B 270      41.746  19.839   4.359  1.00 15.35           N
ATOM   4343  CA  ALA B 270      42.111  18.913   5.470  1.00 15.67           C
ATOM   4344  CB  ALA B 270      43.457  18.272   5.263  1.00 15.30           C
ATOM   4345  C   ALA B 270      42.074  19.699   6.791  1.00 15.76           C
ATOM   4346  O   ALA B 270      41.429  19.241   7.757  1.00 15.72           O
ATOM   4347  N   TYR B 271      42.749  20.837   6.855  1.00 17.40           N
ATOM   4348  CA  TYR B 271      42.828  21.632   8.111  1.00 15.90           C
ATOM   4349  CB  TYR B 271      43.737  22.838   7.967  1.00 15.93           C
ATOM   4350  CG  TYR B 271      45.187  22.532   8.221  1.00 15.28           C
ATOM   4351  CD1 TYR B 271      45.716  22.596   9.494  1.00 14.79           C
ATOM   4352  CE1 TYR B 271      47.053  22.315   9.741  1.00 15.00           C
ATOM   4353  CZ  TYR B 271      47.874  21.920   8.707  1.00 15.18           C
ATOM   4354  OH  TYR B 271      49.186  21.615   8.952  1.00 14.28           O
ATOM   4355  CE2 TYR B 271      47.353  21.824   7.429  1.00 14.99           C
ATOM   4356  CD2 TYR B 271      46.022  22.126   7.192  1.00 15.15           C
ATOM   4357  C   TYR B 271      41.422  22.037   8.553  1.00 17.66           C
ATOM   4358  O   TYR B 271      41.096  21.896   9.731  1.00 16.68           O
ATOM   4359  N   THR B 272      40.605  22.510   7.610  1.00 17.17           N
ATOM   4360  CA  THR B 272      39.262  23.053   7.897  1.00 17.26           C
ATOM   4361  CB  THR B 272      38.660  23.719   6.655  1.00 18.19           C
ATOM   4362  OG1 THR B 272      39.576  24.767   6.339  1.00 19.60           O
ATOM   4363  CG2 THR B 272      37.270  24.265   6.903  1.00 19.07           C
ATOM   4364  C   THR B 272      38.360  21.946   8.423  1.00 16.14           C
ATOM   4365  O   THR B 272      37.662  22.173   9.438  1.00 16.50           O
ATOM   4366  N   ARG B 273      38.303  20.815   7.725  1.00 15.06           N
ATOM   4367  CA  ARG B 273      37.362  19.737   8.079  1.00 15.24           C
ATOM   4368  CB  ARG B 273      37.282  18.725   6.940  1.00 15.89           C
ATOM   4369  CG  ARG B 273      36.518  19.277   5.742  1.00 17.02           C
ATOM   4370  CD  ARG B 273      36.714  18.417   4.517  1.00 18.43           C
ATOM   4371  NE  ARG B 273      36.157  17.079   4.634  1.00 19.12           N
ATOM   4372  CZ  ARG B 273      36.388  16.111   3.756  1.00 18.62           C
ATOM   4373  NH1 ARG B 273      37.239  16.328   2.769  1.00 18.52           N
ATOM   4374  NH2 ARG B 273      35.842  14.913   3.915  1.00 18.63           N
ATOM   4375  C   ARG B 273      37.830  19.087   9.377  1.00 15.68           C
ATOM   4376  O   ARG B 273      36.971  18.787  10.235  1.00 15.25           O
ATOM   4377  N   SER B 274      39.149  18.895   9.526  1.00 14.78           N
ATOM   4378  CA  SER B 274      39.718  18.290  10.761  1.00 15.32           C
ATOM   4379  CB  SER B 274      41.208  18.117  10.673  1.00 15.91           C
ATOM   4380  OG  SER B 274      41.695  17.592  11.910  1.00 17.09           O
ATOM   4381  C   SER B 274      39.306  19.129  11.978  1.00 16.21           C
ATOM   4382  O   SER B 274      38.790  18.559  12.968  1.00 16.98           O
ATOM   4383  N   ARG B 275      39.524  20.442  11.927  1.00 17.23           N
ATOM   4384  CA  ARG B 275      39.202  21.349  13.056  1.00 17.28           C
ATOM   4385  CB  ARG B 275      39.820  22.725  12.826  1.00 18.28           C
ATOM   4386  CG  ARG B 275      41.327  22.742  12.988  1.00 18.59           C
ATOM   4387  CD  ARG B 275      41.961  24.049  12.593  1.00 19.66           C
ATOM   4388  NE  ARG B 275      43.378  23.967  12.863  1.00 20.01           N
ATOM   4389  CZ  ARG B 275      44.291  24.749  12.295  1.00 22.39           C
ATOM   4390  NH1 ARG B 275      43.914  25.700  11.459  1.00 22.82           N
ATOM   4391  NH2 ARG B 275      45.569  24.578  12.573  1.00 22.39           N
ATOM   4392  C   ARG B 275      37.682  21.393  13.272  1.00 18.19           C
ATOM   4393  O   ARG B 275      37.272  21.359  14.429  1.00 16.94           O
ATOM   4394  N   ALA B 276      36.869  21.381  12.217  1.00 18.03           N
ATOM   4395  CA  ALA B 276      35.386  21.375  12.347  1.00 18.66           C
ATOM   4396  CB  ALA B 276      34.736  21.530  11.004  1.00 19.41           C
ATOM   4397  C   ALA B 276      34.918  20.106  13.076  1.00 20.12           C
ATOM   4398  O   ALA B 276      33.950  20.193  13.831  1.00 20.37           O
ATOM   4399  N   ALA B 277      35.621  18.982  12.933  1.00 20.73           N
ATOM   4400  CA  ALA B 277      35.284  17.695  13.592  1.00 19.85           C
ATOM   4401  CB  ALA B 277      35.821  16.545  12.757  1.00 20.04           C
ATOM   4402  C   ALA B 277      35.795  17.652  15.042  1.00 20.72           C
ATOM   4403  O   ALA B 277      35.436  16.695  15.755  1.00 22.49           O
ATOM   4404  N   GLY B 278      36.570  18.640  15.486  1.00 19.28           N
ATOM   4405  CA  GLY B 278      37.139  18.700  16.846  1.00 19.73           C
ATOM   4406  C   GLY B 278      38.487  18.002  16.917  1.00 17.90           C
ATOM   4407  O   GLY B 278      38.937  17.646  18.030  1.00 18.38           O
ATOM   4408  N   PHE B 279      39.100  17.745  15.761  1.00 17.57           N
ATOM   4409  CA  PHE B 279      40.415  17.068  15.690  1.00 16.24           C
ATOM   4410  CB  PHE B 279      40.508  16.079  14.520  1.00 15.44           C
ATOM   4411  CG  PHE B 279      39.358  15.124  14.326  1.00 16.14           C
ATOM   4412  CD1 PHE B 279      38.544  14.737  15.382  1.00 16.36           C
ATOM   4413  CE1 PHE B 279      37.509  13.831  15.184  1.00 17.26           C
ATOM   4414  CZ  PHE B 279      37.280  13.296  13.929  1.00 16.73           C
ATOM   4415  CD2 PHE B 279      39.125  14.566  13.078  1.00 15.69           C
ATOM   4416  CE2 PHE B 279      38.081  13.668  12.872  1.00 16.74           C
ATOM   4417  C   PHE B 279      41.500  18.133  15.559  1.00 16.46           C
ATOM   4418  O   PHE B 279      41.224  19.309  15.289  1.00 18.27           O
ATOM   4419  N   VAL B 280      42.739  17.700  15.728  1.00 15.00           N
ATOM   4420  CA  VAL B 280      43.934  18.568  15.578  1.00 15.69           C
ATOM   4421  CB  VAL B 280      44.793  18.514  16.840  1.00 16.52           C
ATOM   4422  CG1 VAL B 280      46.074  19.293  16.650  1.00 17.08           C
ATOM   4423  CG2 VAL B 280      43.990  19.028  18.034  1.00 17.27           C
ATOM   4424  C   VAL B 280      44.681  18.095  14.339  1.00 14.90           C
ATOM   4425  O   VAL B 280      45.242  17.008  14.316  1.00 15.21           O
ATOM   4426  N   PRO B 281      44.654  18.885  13.256  1.00 14.74           N
ATOM   4427  CA  PRO B 281      45.282  18.483  12.006  1.00 14.73           C
ATOM   4428  CB  PRO B 281      44.487  19.260  10.942  1.00 14.87           C
ATOM   4429  CG  PRO B 281      44.073  20.494  11.666  1.00 15.17           C
ATOM   4430  CD  PRO B 281      43.774  20.042  13.078  1.00 15.99           C
ATOM   4431  C   PRO B 281      46.744  18.875  11.817  1.00 13.58           C
ATOM   4432  O   PRO B 281      47.247  19.862  12.382  1.00 13.10           O
ATOM   4433  N   TYR B 282      47.361  18.093  10.951  1.00 13.63           N
ATOM   4434  CA  TYR B 282      48.658  18.370  10.302  1.00 14.05           C
ATOM   4435  CB  TYR B 282      49.796  17.699  11.064  1.00 14.41           C
ATOM   4436  CG  TYR B 282      51.187  18.099  10.633  1.00 14.75           C
ATOM   4437  CD1 TYR B 282      51.524  19.426  10.363  1.00 14.78           C
ATOM   4438  CE1 TYR B 282      52.825  19.787  10.038  1.00 15.00           C
ATOM   4439  CZ  TYR B 282      53.814  18.823   9.981  1.00 14.25           C
ATOM   4440  OH  TYR B 282      55.108  19.157   9.690  1.00 15.10           O
ATOM   4441  CE2 TYR B 282      53.497  17.504  10.237  1.00 15.26           C
ATOM   4442  CD2 TYR B 282      52.193  17.154  10.558  1.00 14.44           C
ATOM   4443  C   TYR B 282      48.581  17.817   8.894  1.00 13.83           C
ATOM   4444  O   TYR B 282      47.919  16.777   8.672  1.00 13.96           O
ATOM   4445  N   VAL B 283      49.189  18.540   7.961  1.00 13.58           N
ATOM   4446  CA  VAL B 283      49.319  18.055   6.571  1.00 14.58           C
ATOM   4447  CB  VAL B 283      48.496  18.893   5.586  1.00 14.86           C
ATOM   4448  CG1 VAL B 283      48.744  18.416   4.163  1.00 15.58           C
ATOM   4449  CG2 VAL B 283      47.025  18.838   5.939  1.00 15.00           C
ATOM   4450  C   VAL B 283      50.793  18.085   6.227  1.00 14.35           C
ATOM   4451  O   VAL B 283      51.479  19.050   6.565  1.00 15.22           O
ATOM   4452  N   THR B 284      51.282  17.016   5.621  1.00 15.22           N
ATOM   4453  CA  THR B 284      52.729  16.868   5.411  1.00 15.10           C
ATOM   4454  CB  THR B 284      53.418  16.478   6.729  1.00 14.99           C
ATOM   4455  OG1 THR B 284      54.836  16.514   6.539  1.00 15.71           O
ATOM   4456  CG2 THR B 284      52.996  15.123   7.242  1.00 14.98           C
ATOM   4457  C   THR B 284      52.917  15.921   4.234  1.00 15.41           C
ATOM   4458  O   THR B 284      51.964  15.720   3.443  1.00 14.53           O
ATOM   4459  N   VAL B 285      54.131  15.418   4.136  1.00 16.04           N
ATOM   4460  CA  VAL B 285      54.591  14.519   3.057  1.00 17.88           C
ATOM   4461  CB  VAL B 285      55.921  15.018   2.472  1.00 18.57           C
ATOM   4462  CG1 VAL B 285      55.740  16.393   1.839  1.00 20.51           C
ATOM   4463  CG2 VAL B 285      57.046  15.038   3.498  1.00 19.93           C
ATOM   4464  C   VAL B 285      54.649  13.098   3.611  1.00 17.42           C
ATOM   4465  O   VAL B 285      54.981  12.899   4.783  1.00 15.64           O
ATOM   4466  N   ARG B 286      54.287  12.150   2.762  1.00 18.20           N
ATOM   4467  CA  ARG B 286      54.199  10.709   3.082  1.00 19.24           C
ATOM   4468  CB  ARG B 286      53.917   9.960   1.773  1.00 22.56           C
ATOM   4469  CG  ARG B 286      53.283   8.595   1.959  1.00 25.44           C
ATOM   4470  CD  ARG B 286      51.869   8.675   1.419  1.00 29.00           C
ATOM   4471  NE  ARG B 286      51.084   8.167   2.462  1.00 30.89           N
ATOM   4472  CZ  ARG B 286      49.806   8.342   2.665  1.00 25.19           C
ATOM   4473  NH1 ARG B 286      49.011   9.074   1.893  1.00 23.20           N
ATOM   4474  NH2 ARG B 286      49.346   7.752   3.724  1.00 24.98           N
ATOM   4475  C   ARG B 286      55.503  10.217   3.712  1.00 17.20           C
ATOM   4476  O   ARG B 286      55.463   9.306   4.563  1.00 16.52           O
ATOM   4477  N   ALA B 287      56.637  10.755   3.290  1.00 16.94           N
ATOM   4478  CA  ALA B 287      57.966  10.303   3.742  1.00 19.07           C
ATOM   4479  CB  ALA B 287      59.041  10.947   2.897  1.00 19.46           C
ATOM   4480  C   ALA B 287      58.161  10.631   5.229  1.00 18.29           C
ATOM   4481  O   ALA B 287      59.057  10.019   5.845  1.00 18.42           O
ATOM   4482  N   LEU B 288      57.390  11.583   5.769  1.00 17.64           N
ATOM   4483  CA  LEU B 288      57.533  12.048   7.169  1.00 15.66           C
ATOM   4484  CB  LEU B 288      56.966  10.969   8.094  1.00 16.39           C
ATOM   4485  CG  LEU B 288      55.463  10.724   7.979  1.00 15.81           C
ATOM   4486  CD1 LEU B 288      55.044   9.580   8.917  1.00 16.64           C
ATOM   4487  CD2 LEU B 288      54.683  11.994   8.333  1.00 16.51           C
ATOM   4488  C   LEU B 288      59.014  12.298   7.458  1.00 16.93           C
ATOM   4489  O   LEU B 288      59.527  11.796   8.477  1.00 15.99           O
ATOM   4490  N   ASP B 289      59.683  13.052   6.587  1.00 16.62           N
ATOM   4491  CA  ASP B 289      61.165  13.152   6.559  1.00 18.00           C
ATOM   4492  CB  ASP B 289      61.723  12.550   5.265  1.00 17.74           C
ATOM   4493  CG  ASP B 289      61.345  13.364   4.040  1.00 19.19           C
ATOM   4494  OD1 ASP B 289      60.353  14.124   4.119  1.00 19.20           O
ATOM   4495  OD2 ASP B 289      62.068  13.270   3.036  1.00 19.94           O
ATOM   4496  C   ASP B 289      61.589  14.608   6.746  1.00 16.66           C
ATOM   4497  O   ASP B 289      62.731  14.933   6.395  1.00 18.39           O
ATOM   4498  N   ARG B 290      60.712  15.445   7.297  1.00 17.01           N
ATOM   4499  CA  ARG B 290      60.926  16.908   7.383  1.00 17.36           C
ATOM   4500  CB  ARG B 290      61.021  17.554   5.989  1.00 18.57           C
ATOM   4501  CG  ARG B 290      59.689  17.607   5.245  1.00 21.41           C
ATOM   4502  CD  ARG B 290      59.866  17.823   3.735  1.00 24.17           C
ATOM   4503  NE  ARG B 290      60.605  16.734   3.085  1.00 26.41           N
ATOM   4504  CZ  ARG B 290      61.676  16.885   2.288  1.00 30.44           C
ATOM   4505  NH1 ARG B 290      62.149  18.085   1.990  1.00 31.28           N
ATOM   4506  NH2 ARG B 290      62.259  15.820   1.767  1.00 31.66           N
ATOM   4507  C   ARG B 290      59.779  17.524   8.185  1.00 15.49           C
ATOM   4508  O   ARG B 290      58.716  16.876   8.361  1.00 17.18           O
ATOM   4509  N   VAL B 291      60.008  18.728   8.689  1.00 15.73           N
ATOM   4510  CA  VAL B 291      58.978  19.522   9.410  1.00 15.00           C
ATOM   4511  CB  VAL B 291      59.618  20.378  10.513  1.00 15.84           C
ATOM   4512  CG1 VAL B 291      58.584  21.195  11.264  1.00 15.07           C
ATOM   4513  CG2 VAL B 291      60.396  19.489  11.468  1.00 16.07           C
ATOM   4514  C   VAL B 291      58.235  20.374   8.384  1.00 16.24           C
ATOM   4515  O   VAL B 291      58.696  21.488   8.087  1.00 17.58           O
ATOM   4516  N   THR B 292      57.153  19.851   7.821  1.00 15.16           N
ATOM   4517  CA  THR B 292      56.282  20.653   6.929  1.00 14.93           C
ATOM   4518  CB  THR B 292      55.210  19.795   6.262  1.00 14.47           C
ATOM   4519  OG1 THR B 292      55.922  18.822   5.502  1.00 15.22           O
ATOM   4520  CG2 THR B 292      54.286  20.577   5.369  1.00 16.33           C
ATOM   4521  C   THR B 292      55.692  21.808   7.745  1.00 17.16           C
ATOM   4522  O   THR B 292      55.309  21.601   8.889  1.00 17.05           O
ATOM   4523  N   VAL B 293      55.680  22.997   7.158  1.00 16.63           N
ATOM   4524  CA  VAL B 293      55.003  24.188   7.715  1.00 18.03           C
ATOM   4525  CB  VAL B 293      56.004  25.256   8.188  1.00 19.30           C
ATOM   4526  CG1 VAL B 293      55.294  26.530   8.616  1.00 20.66           C
ATOM   4527  CG2 VAL B 293      56.899  24.741   9.303  1.00 19.00           C
ATOM   4528  C   VAL B 293      54.085  24.699   6.612  1.00 17.60           C
ATOM   4529  O   VAL B 293      54.599  25.097   5.552  1.00 16.81           O
ATOM   4530  N   ASN B 294      52.784  24.639   6.852  1.00 15.89           N
ATOM   4531  CA  ASN B 294      51.747  25.116   5.906  1.00 17.81           C
ATOM   4532  CB  ASN B 294      50.561  24.157   5.845  1.00 16.17           C
ATOM   4533  CG  ASN B 294      50.943  22.754   5.435  1.00 17.23           C
ATOM   4534  OD1 ASN B 294      51.219  22.492   4.249  1.00 16.46           O
ATOM   4535  ND2 ASN B 294      50.958  21.842   6.407  1.00 17.11           N
ATOM   4536  C   ASN B 294      51.375  26.545   6.324  1.00 17.91           C
ATOM   4537  O   ASN B 294      50.637  26.721   7.302  1.00 18.13           O
ATOM   4538  N   ALA B 295      51.901  27.541   5.610  1.00 19.41           N
ATOM   4539  CA  ALA B 295      51.710  28.967   5.961  1.00 20.63           C
ATOM   4540  CB  ALA B 295      52.386  29.855   4.931  1.00 21.39           C
ATOM   4541  C   ALA B 295      50.209  29.241   6.046  1.00 19.92           C
ATOM   4542  O   ALA B 295      49.483  28.875   5.100  1.00 23.23           O
ATOM   4543  N   GLY B 296      49.762  29.847   7.142  1.00 20.74           N
ATOM   4544  CA  GLY B 296      48.347  30.202   7.341  1.00 22.44           C
ATOM   4545  C   GLY B 296      47.588  29.124   8.084  1.00 22.31           C
ATOM   4546  O   GLY B 296      46.479  29.422   8.540  1.00 24.66           O
ATOM   4547  N   TRP B 297      48.161  27.923   8.209  1.00 19.62           N
ATOM   4548  CA  TRP B 297      47.499  26.762   8.846  1.00 17.85           C
ATOM   4549  CB  TRP B 297      47.373  25.602   7.842  1.00 17.81           C
ATOM   4550  CG  TRP B 297      46.532  26.010   6.678  1.00 18.78           C
ATOM   4551  CD1 TRP B 297      46.939  26.305   5.410  1.00 20.03           C
ATOM   4552  NE1 TRP B 297      45.867  26.712   4.660  1.00 19.78           N
ATOM   4553  CE2 TRP B 297      44.741  26.703   5.438  1.00 19.90           C
ATOM   4554  CD2 TRP B 297      45.118  26.256   6.720  1.00 19.38           C
ATOM   4555  CE3 TRP B 297      44.153  26.183   7.723  1.00 19.33           C
ATOM   4556  CZ3 TRP B 297      42.844  26.483   7.414  1.00 21.54           C
ATOM   4557  CH2 TRP B 297      42.484  26.888   6.130  1.00 21.16           C
ATOM   4558  CZ2 TRP B 297      43.415  27.007   5.125  1.00 20.55           C
ATOM   4559  C   TRP B 297      48.255  26.348  10.094  1.00 17.55           C
ATOM   4560  O   TRP B 297      47.585  26.015  11.087  1.00 18.57           O
ATOM   4561  N   ASP B 298      49.587  26.357  10.030  1.00 17.09           N
ATOM   4562  CA  ASP B 298      50.460  25.928  11.145  1.00 17.84           C
ATOM   4563  CB  ASP B 298      51.604  25.057  10.643  1.00 17.08           C
ATOM   4564  CG  ASP B 298      51.133  23.763  10.007  1.00 16.71           C
ATOM   4565  OD1 ASP B 298      50.108  23.186  10.493  1.00 16.91           O
ATOM   4566  OD2 ASP B 298      51.757  23.360   9.027  1.00 16.49           O
ATOM   4567  C   ASP B 298      50.964  27.179  11.848  1.00 19.86           C
ATOM   4568  O   ASP B 298      51.023  28.253  11.234  1.00 19.99           O
ATOM   4569  N   PRO B 299      51.371  27.066  13.129  1.00 20.88           N
ATOM   4570  CA  PRO B 299      51.839  28.222  13.890  1.00 23.22           C
ATOM   4571  CB  PRO B 299      52.026  27.735  15.341  1.00 22.80           C
ATOM   4572  CG  PRO B 299      51.609  26.281  15.362  1.00 24.11           C
ATOM   4573  CD  PRO B 299      51.415  25.827  13.926  1.00 21.63           C
ATOM   4574  C   PRO B 299      53.171  28.694  13.284  1.00 26.10           C
ATOM   4575  O   PRO B 299      53.929  27.875  12.842  1.00 26.96           O
ATOM   4576  N   GLN B 300      53.401  30.001  13.254  1.00 31.02           N
ATOM   4577  CA  GLN B 300      54.700  30.589  12.817  1.00 36.82           C
ATOM   4578  CB  GLN B 300      54.612  31.011  11.351  1.00 37.19           C
ATOM   4579  CG  GLN B 300      54.909  29.867  10.398  1.00 36.04           C
ATOM   4580  CD  GLN B 300      54.758  30.263   8.948  1.00 30.51           C
ATOM   4581  OE1 GLN B 300      53.665  30.484   8.457  1.00 28.96           O
ATOM   4582  NE2 GLN B 300      55.871  30.337   8.241  1.00 31.90           N
ATOM   4583  C   GLN B 300      55.057  31.772  13.723  1.00 38.51           C
ATOM   4584  O   GLN B 300      54.145  32.359  14.268  1.00 38.77           O
ATOM   4585  OXT GLN B 300      56.233  32.115  13.902  1.00 43.51           O
TER    4586      GLN B 300
HETATM 4587  S   SO4 B 401      33.484  15.541   6.934  1.00 27.59           S
HETATM 4588  O1  SO4 B 401      32.233  16.245   6.817  1.00 28.92           O
HETATM 4589  O2  SO4 B 401      34.562  16.479   7.088  1.00 29.54           O
HETATM 4590  O3  SO4 B 401      33.421  14.674   8.090  1.00 31.67           O
HETATM 4591  O4  SO4 B 401      33.712  14.748   5.746  1.00 27.30           O
HETATM 4592  O   HOH B 501      52.320  -6.180  31.935  1.00 19.48           O
HETATM 4593  O   HOH B 502      64.893   7.764  22.859  1.00 11.18           O
HETATM 4594  O   HOH B 503      65.278   5.907  24.806  1.00 11.46           O
HETATM 4595  O   HOH B 504      37.210   2.569  10.960  1.00 15.59           O
HETATM 4596  O   HOH B 505      47.163  -9.363  23.401  1.00 18.54           O
HETATM 4597  O   HOH B 506      67.745   5.679  25.730  1.00 16.01           O
HETATM 4598  O   HOH B 507      59.272  -2.880  14.889  1.00 13.93           O
HETATM 4599  O   HOH B 508      67.866   8.985  28.262  1.00 12.37           O
HETATM 4600  O   HOH B 509      58.041   9.552  30.586  1.00 14.23           O
HETATM 4601  O   HOH B 510      57.140  25.961  12.935  1.00 20.52           O
HETATM 4602  O   HOH B 511      34.727   1.399  28.178  1.00 16.55           O
HETATM 4603  O   HOH B 512      52.464  -9.523  23.720  1.00 16.19           O
HETATM 4604  O   HOH B 513      53.771   5.790  39.574  1.00 15.47           O
HETATM 4605  O   HOH B 514      40.443  13.512  -5.471  1.00 16.14           O
HETATM 4606  O   HOH B 515      65.362  18.120  13.563  1.00 18.60           O
HETATM 4607  O   HOH B 516      64.621   7.262  13.057  1.00 19.95           O
HETATM 4608  O   HOH B 517      50.462  -3.936  32.035  1.00 14.43           O
HETATM 4609  O   HOH B 518      43.017   1.808   9.918  1.00 22.07           O
HETATM 4610  O   HOH B 519      48.376   1.103  12.850  1.00 16.02           O
HETATM 4611  O   HOH B 520      43.590  12.164   8.643  1.00 16.98           O
HETATM 4612  O   HOH B 521      51.900  20.251   2.819  1.00 18.12           O
HETATM 4613  O   HOH B 522      48.311  -8.167  25.539  1.00 18.76           O
HETATM 4614  O   HOH B 524      56.503  15.392   8.175  1.00 17.67           O
HETATM 4615  O   HOH B 525      40.086  -6.516  24.209  1.00 15.92           O
HETATM 4616  O   HOH B 526      43.889  22.965  15.756  1.00 18.28           O
HETATM 4617  O   HOH B 527      32.901  13.874  18.190  1.00 21.35           O
HETATM 4618  O   HOH B 528      45.138   0.068  30.713  1.00 18.06           O
HETATM 4619  O   HOH B 529      41.126  16.446  19.246  1.00 17.27           O
HETATM 4620  O   HOH B 530      31.701   4.819  20.762  1.00 17.35           O
HETATM 4621  O   HOH B 531      67.507  17.699  20.958  1.00 19.26           O
HETATM 4622  O   HOH B 532      55.735  12.961  31.635  1.00 18.02           O
HETATM 4623  O   HOH B 533      36.067   1.806  23.883  1.00 17.52           O
HETATM 4624  O   HOH B 534      60.914   4.128  17.519  1.00 17.82           O
HETATM 4625  O   HOH B 535      68.926  16.176  19.063  1.00 17.99           O
HETATM 4626  O   HOH B 536      42.338  -0.750  10.683  1.00 17.38           O
HETATM 4627  O   HOH B 537      49.657  20.723  13.220  1.00 16.06           O
HETATM 4628  O   HOH B 538      63.638  14.137  28.645  1.00 19.01           O
HETATM 4629  O   HOH B 539      50.700  -9.311  25.740  1.00 18.16           O
HETATM 4630  O   HOH B 540      62.478  -3.308  22.835  1.00 15.95           O
HETATM 4631  O   HOH B 541      63.997  17.777  11.247  1.00 17.60           O
HETATM 4632  O   HOH B 542      54.837  12.627  35.599  1.00 14.88           O
HETATM 4633  O   HOH B 543      46.387  22.007  13.828  1.00 19.55           O
HETATM 4634  O   HOH B 544      41.123  -1.473  29.126  1.00 17.57           O
HETATM 4635  O   HOH B 545      47.089  -8.617  28.029  1.00 21.75           O
HETATM 4636  O   HOH B 546      48.941   2.183  10.549  1.00 19.09           O
HETATM 4637  O   HOH B 547      51.306   6.952  39.738  1.00 15.84           O
HETATM 4638  O   HOH B 548      42.706  14.673  -6.466  1.00 16.69           O
HETATM 4639  O   HOH B 549      59.180   0.832  15.944  1.00 17.50           O
HETATM 4640  O   HOH B 550      36.442   9.294  28.560  1.00 19.48           O
HETATM 4641  O   HOH B 551      71.825   7.611  20.348  1.00 15.80           O
HETATM 4642  O   HOH B 552      62.256  -5.548  27.774  1.00 24.91           O
HETATM 4643  O   HOH B 553      60.432   9.759  32.052  1.00 15.36           O
HETATM 4644  O   HOH B 554      49.230 -16.839   9.977  1.00 18.92           O
HETATM 4645  O   HOH B 555      51.593   6.610   5.368  1.00 22.41           O
HETATM 4646  O   HOH B 556      42.571  -0.016  30.942  1.00 18.00           O
HETATM 4647  O   HOH B 557      71.441   4.475  22.113  1.00 15.17           O
HETATM 4648  O   HOH B 558      64.593  18.979   8.791  1.00 19.00           O
HETATM 4649  O   HOH B 559      37.180  24.437  10.572  1.00 20.61           O
HETATM 4650  O   HOH B 560      52.953   6.311  10.082  1.00 25.92           O
HETATM 4651  O   HOH B 561      44.922  24.236  -4.835  1.00 20.91           O
HETATM 4652  O   HOH B 562      54.027   2.156  40.701  1.00 17.51           O
HETATM 4653  O   HOH B 563      43.383   2.118  17.195  1.00 16.86           O
HETATM 4654  O   HOH B 564      69.662   7.477  24.725  1.00 16.13           O
HETATM 4655  O   HOH B 565      37.442 -13.884  10.756  1.00 21.80           O
HETATM 4656  O   HOH B 566      43.171 -15.949  14.714  1.00 17.32           O
HETATM 4657  O   HOH B 567      62.715  16.953  31.506  1.00 28.56           O
HETATM 4658  O   HOH B 568      35.574 -12.363  13.205  1.00 18.95           O
HETATM 4659  O   HOH B 569      68.564  19.218  27.355  1.00 23.61           O
HETATM 4660  O   HOH B 570      32.418   7.313  21.845  1.00 14.70           O
HETATM 4661  O   HOH B 571      64.262   0.765  16.727  1.00 21.63           O
HETATM 4662  O   HOH B 572      38.807  -2.527  30.368  1.00 18.00           O
HETATM 4663  O   HOH B 573      36.190   6.696  27.779  1.00 21.19           O
HETATM 4664  O   HOH B 574      35.677  14.615   9.841  1.00 23.30           O
HETATM 4665  O   HOH B 575      48.909 -11.107   5.769  1.00 18.45           O
HETATM 4666  O   HOH B 576      72.686  13.829  24.568  1.00 15.41           O
HETATM 4667  O   HOH B 577      57.995  13.134  30.334  1.00 19.44           O
HETATM 4668  O   HOH B 578      46.825   5.508   5.859  1.00 25.77           O
HETATM 4669  O   HOH B 579      61.181   1.220  17.995  1.00 19.13           O
HETATM 4670  O   HOH B 580      39.857 -11.304   6.916  1.00 19.21           O
HETATM 4671  O   HOH B 581      34.547  18.538   8.847  1.00 22.92           O
HETATM 4672  O   HOH B 582      48.223  11.427  12.906  1.00 16.77           O
HETATM 4673  O   HOH B 583      32.599   2.291  21.767  1.00 22.40           O
HETATM 4674  O   HOH B 584      53.635  13.294  29.906  1.00 17.75           O
HETATM 4675  O   HOH B 585      44.853  16.459   8.900  1.00 16.20           O
HETATM 4676  O   HOH B 586      63.489  -0.118  19.219  1.00 19.14           O
HETATM 4677  O   HOH B 587      71.111   0.781  21.217  1.00 20.18           O
HETATM 4678  O   HOH B 588      50.689  14.915  -2.129  1.00 25.38           O
HETATM 4679  O   HOH B 589      34.366  13.047  11.809  1.00 19.47           O
HETATM 4680  O   HOH B 590      42.027 -13.236  23.199  1.00 31.26           O
HETATM 4681  O   HOH B 591      37.444  -4.897  29.706  1.00 22.37           O
HETATM 4682  O   HOH B 592      51.950 -16.240  24.740  1.00 23.40           O
HETATM 4683  O   HOH B 593      49.453  25.382  18.214  1.00 22.10           O
HETATM 4684  O   HOH B 594      71.478   2.067  14.893  1.00 18.90           O
HETATM 4685  O   HOH B 595      56.951  19.594   3.194  1.00 25.87           O
HETATM 4686  O   HOH B 596      45.526  -6.355  28.497  1.00 16.23           O
HETATM 4687  O   HOH B 597      44.638   5.128  31.906  1.00 20.23           O
HETATM 4688  O   HOH B 598      48.771  23.415  12.899  1.00 21.96           O
HETATM 4689  O   HOH B 599      45.982  -4.779  30.703  1.00 24.40           O
HETATM 4690  O   HOH B 600      59.809  25.388  11.013  1.00 23.42           O
HETATM 4691  O   HOH B 602      38.361   6.415  29.453  1.00 28.17           O
HETATM 4692  O   HOH B 603      40.911  18.611  -6.594  1.00 29.27           O
HETATM 4693  O   HOH B 604      42.128   6.203  29.146  1.00 34.30           O
HETATM 4694  O   HOH B 605      52.034 -11.326   5.224  1.00 25.25           O
HETATM 4695  O   HOH B 606      64.831  16.596   7.394  1.00 25.64           O
HETATM 4696  O   HOH B 607      62.760   3.428  32.098  0.50 22.51           O
HETATM 4697  O   HOH B 608      48.585  -9.292  30.353  1.00 26.76           O
HETATM 4698  O   HOH B 609      38.258  14.361   0.918  1.00 21.14           O
HETATM 4699  O   HOH B 610      52.571  12.911   0.408  1.00 23.25           O
HETATM 4700  O   HOH B 611      69.608  -1.536  21.570  1.00 23.32           O
HETATM 4701  O   HOH B 612      37.896 -12.058   8.489  1.00 23.08           O
HETATM 4702  O   HOH B 613      46.105  26.466   1.740  1.00 20.84           O
HETATM 4703  O   HOH B 614      64.118  -5.190  23.826  1.00 27.16           O
HETATM 4704  O   HOH B 615      42.488   9.730  28.698  1.00 24.87           O
HETATM 4705  O   HOH B 616      38.286  15.040  -5.382  1.00 24.47           O
HETATM 4706  O   HOH B 617      73.384   4.796  13.090  1.00 20.48           O
HETATM 4707  O   HOH B 618      36.949  15.906  -0.929  1.00 23.15           O
HETATM 4708  O   HOH B 619      36.668  -8.043  18.612  1.00 28.77           O
HETATM 4709  O   HOH B 620      33.497   0.764  12.090  1.00 25.59           O
HETATM 4710  O   HOH B 621      45.602  10.208  30.866  1.00 22.50           O
HETATM 4711  O   HOH B 622      67.332  20.001  19.619  1.00 18.66           O
HETATM 4712  O   HOH B 623      42.531 -10.811  24.152  1.00 26.99           O
HETATM 4713  O   HOH B 624      62.320  20.166   8.064  1.00 20.86           O
HETATM 4714  O   HOH B 626      41.844   4.547  32.099  0.50 22.27           O
HETATM 4715  O   HOH B 627      53.463   8.268   6.134  1.00 25.17           O
HETATM 4716  O   HOH B 628      33.695  14.533  15.620  1.00 26.74           O
HETATM 4717  O   HOH B 629      36.109  13.039   1.819  1.00 24.66           O
HETATM 4718  O   HOH B 630      45.375 -11.173  24.559  1.00 25.14           O
HETATM 4719  O   HOH B 631      53.577   9.151  -2.033  1.00 24.49           O
HETATM 4720  O   HOH B 632      66.099  -1.201  24.930  1.00 26.11           O
HETATM 4721  O   HOH B 633      45.915  18.471  30.196  1.00 26.36           O
HETATM 4722  O   HOH B 635      53.333  -2.601  36.168  1.00 23.15           O
HETATM 4723  O   HOH B 636      72.873  15.158  19.736  1.00 28.23           O
HETATM 4724  O   HOH B 637      43.812  -3.666  31.624  1.00 28.99           O
HETATM 4725  O   HOH B 638      33.965   9.422   2.071  1.00 30.39           O
HETATM 4726  O   HOH B 639      42.750 -17.029   7.815  1.00 24.52           O
HETATM 4727  O   HOH B 640      50.869  -2.100   6.820  1.00 31.04           O
HETATM 4728  O   HOH B 641      37.429  -4.320  13.961  1.00 30.29           O
HETATM 4729  O   HOH B 643      64.189 -12.687  13.637  1.00 26.19           O
HETATM 4730  O   HOH B 645      41.904  -4.005  29.827  1.00 23.82           O
HETATM 4731  O   HOH B 646      51.369  14.919  28.608  1.00 25.44           O
HETATM 4732  O   HOH B 647      39.898  24.139   0.049  1.00 22.68           O
HETATM 4733  O   HOH B 648      68.641  -7.876  16.053  1.00 26.57           O
HETATM 4734  O   HOH B 649      68.928  19.110  13.653  1.00 21.68           O
HETATM 4735  O   HOH B 650      62.435  24.345  12.272  1.00 25.72           O
HETATM 4736  O   HOH B 651      60.724 -19.058  21.685  1.00 31.74           O
HETATM 4737  O   HOH B 652      54.665  27.187   4.117  1.00 29.12           O
HETATM 4738  O   HOH B 653      40.709  -6.839  26.818  1.00 28.73           O
HETATM 4739  O   HOH B 654      47.728  25.509  22.299  1.00 31.19           O
HETATM 4740  O   HOH B 655      48.239  10.913  31.811  1.00 25.03           O
HETATM 4741  O   HOH B 656      44.694  -2.149   7.027  1.00 30.01           O
HETATM 4742  O   HOH B 657      60.946 -12.517  23.934  1.00 30.66           O
HETATM 4743  O   HOH B 658      59.515  -3.338  34.712  1.00 28.51           O
HETATM 4744  O   HOH B 659      38.992  -5.561   9.682  1.00 35.38           O
HETATM 4745  O   HOH B 660      52.122  23.423  -0.112  1.00 38.92           O
HETATM 4746  O   HOH B 661      66.441  20.866   8.179  1.00 36.57           O
HETATM 4747  O   HOH B 662      62.348 -13.394   8.614  1.00 28.05           O
HETATM 4748  O   HOH B 663      49.595  18.002  -6.885  1.00 37.76           O
HETATM 4749  O   HOH B 664      44.404 -17.210  22.398  1.00 27.91           O
HETATM 4750  O   HOH B 665      57.061 -11.380  29.002  1.00 38.00           O
HETATM 4751  O   HOH B 666      51.184  24.151   2.267  1.00 21.47           O
HETATM 4752  O   HOH B 667      40.003   1.330   9.269  1.00 26.05           O
HETATM 4753  O   HOH B 668      41.794  21.642  16.646  1.00 27.33           O
HETATM 4754  O   HOH B 669      36.798  -6.248  25.661  1.00 28.08           O
HETATM 4755  O   HOH B 670      47.930   1.713   7.869  1.00 29.81           O
HETATM 4756  O   HOH B 671      66.780  -5.060   6.488  1.00 32.43           O
HETATM 4757  O   HOH B 674      49.053 -18.110  19.023  1.00 29.52           O
HETATM 4758  O   HOH B 675      36.320  -3.748  16.005  1.00 32.48           O
HETATM 4759  O   HOH B 676      67.046  -1.812  21.527  1.00 27.69           O
HETATM 4760  O   HOH B 677      41.512  18.383  21.190  1.00 29.87           O
HETATM 4761  O   HOH B 679      52.192  15.723   0.286  1.00 31.45           O
HETATM 4762  O   HOH B 681      60.446  12.709  32.015  1.00 31.91           O
HETATM 4763  O   HOH B 682      64.623  -1.053  27.046  1.00 34.70           O
HETATM 4764  O   HOH B 683      62.676 -16.375  11.520  1.00 28.15           O
HETATM 4765  O   HOH B 684      58.060  -6.095   3.863  1.00 29.77           O
HETATM 4766  O   HOH B 686      44.772   6.152  29.129  1.00 28.22           O
HETATM 4767  O   HOH B 687      60.732 -13.846  26.080  1.00 34.03           O
HETATM 4768  O   HOH B 688      66.596  24.224  17.684  1.00 29.15           O
HETATM 4769  O   HOH B 690      45.461 -13.780  23.978  1.00 37.45           O
HETATM 4770  O   HOH B 691      60.345   8.020   4.790  1.00 30.42           O
HETATM 4771  O   HOH B 693      40.104 -18.071  11.189  1.00 21.77           O
HETATM 4772  O   HOH B 695      41.317  -7.539   6.585  1.00 35.02           O
HETATM 4773  O   HOH B 696      51.726   2.665   9.323  1.00 29.54           O
HETATM 4774  O   HOH B 697      47.882  -7.839   4.525  1.00 31.78           O
HETATM 4775  O   HOH B 698      30.436   5.918   9.211  1.00 35.55           O
HETATM 4776  O   HOH B 699      37.275   1.914   7.518  1.00 25.60           O
HETATM 4777  O   HOH B 700      39.364  -8.208   8.315  1.00 25.91           O
HETATM 4778  O   HOH B 701      52.404  13.561  -3.666  1.00 27.27           O
HETATM 4779  O   HOH B 704      67.790  25.664  16.068  1.00 42.01           O
HETATM 4780  O   HOH B 706      48.069  -5.214  32.431  1.00 18.20           O
HETATM 4781  O   HOH B 707      34.197   2.661  25.761  1.00 13.82           O
HETATM 4782  O   HOH B 708      51.618   1.921  40.006  1.00 22.65           O
HETATM 4783  O   HOH B 709      33.911   5.500  26.510  1.00 18.54           O
HETATM 4784  O   HOH B 710      66.537  -4.261  22.301  1.00 29.25           O
HETATM 4785  O   HOH B 711      64.844   1.728  31.330  1.00 20.35           O
HETATM 4786  O   HOH B 712      39.646 -20.689  10.147  1.00 38.49           O
HETATM 4787  O   HOH B 713      57.255  23.585   4.810  1.00 19.57           O
HETATM 4788  O   HOH B 714      51.304  30.177   9.566  1.00 24.20           O
HETATM 4789  O   HOH B 715      67.583  15.923  30.485  1.00 25.99           O
HETATM 4790  O   HOH B 717      67.783  10.354  10.629  1.00 26.05           O
HETATM 4791  O   HOH B 718      32.026  -0.679  24.043  1.00 27.77           O
HETATM 4792  O   HOH B 719      49.407  12.553  36.581  1.00 32.98           O
HETATM 4793  O   HOH B 720      40.038  16.148  22.713  1.00 38.03           O
HETATM 4794  O   HOH B 721      30.069  -2.952  25.529  1.00 22.00           O
HETATM 4795  O   HOH B 723      41.632   7.362   6.680  1.00 31.48           O
HETATM 4796  O   HOH B 726      48.369  -0.393   6.427  1.00 28.34           O
HETATM 4797  O   HOH B 727      61.504 -14.347  21.873  1.00 39.99           O
HETATM 4798  O   HOH B 728      49.941 -11.981  25.980  1.00 32.82           O
HETATM 4799  O   HOH B 729      36.005 -14.326  18.265  1.00 35.09           O
HETATM 4800  O   HOH B 730      40.468 -20.485  13.009  1.00 32.14           O
HETATM 4801  O   HOH B 732      47.797 -19.158  10.635  1.00 37.11           O
HETATM 4802  O   HOH B 733      56.975  -2.784   8.549  1.00 40.51           O
HETATM 4803  O   HOH B 735      31.893  12.153   5.473  1.00 36.96           O
HETATM 4804  O   HOH B 737      43.732  21.952  -5.664  1.00 31.63           O
HETATM 4805  O   HOH B 739      54.797  25.747  12.493  1.00 27.90           O
HETATM 4806  O   HOH B 740      49.342  17.596  30.596  1.00 31.94           O
HETATM 4807  O   HOH B 742      55.722  14.514  33.735  1.00 23.22           O
HETATM 4808  O   HOH B 743      32.381  -3.483  29.557  1.00 22.15           O
HETATM 4809  O   HOH B 745      54.175  -6.359  32.891  1.00 40.41           O
HETATM 4810  O   HOH B 746      33.038  -5.893  28.421  1.00 26.67           O
HETATM 4811  O   HOH B 748      39.925  21.005  -2.925  1.00 33.09           O
HETATM 4812  O   HOH B 749      67.489  22.372  20.631  1.00 31.20           O
HETATM 4813  O   HOH B 750      55.188  -4.833  35.523  1.00 36.07           O
HETATM 4814  O   HOH B 751      48.889  -7.938  32.298  1.00 34.14           O
HETATM 4815  O   HOH B 752      52.590  26.752   2.396  1.00 30.88           O
HETATM 4816  O   HOH B 753      37.041  -7.357  13.935  1.00 28.75           O
HETATM 4817  O   HOH B 754      58.137   6.507   6.902  1.00 41.25           O
HETATM 4818  O   HOH B 755      45.249   1.974   7.927  1.00 35.74           O
HETATM 4819  O   HOH B 756      34.856  22.493   4.892  1.00 33.68           O
HETATM 4820  O   HOH B 757      33.526  20.641   7.845  1.00 29.26           O
HETATM 4821  O   HOH B 758      42.408  16.361  27.762  1.00 33.85           O
HETATM 4822  O   HOH B 760      69.749  18.787  22.110  1.00 29.36           O
HETATM 4823  O   HOH B 761      35.735  -5.574  27.722  1.00 43.48           O
HETATM 4824  O   HOH B 762      56.616   6.024   4.951  1.00 38.16           O
HETATM 4825  O   HOH B 764      70.928  17.660  24.054  1.00 34.16           O
HETATM 4826  O   HOH B 765      54.616  23.497   2.537  1.00 37.30           O
HETATM 4827  O   HOH B 768      48.120  25.719  14.290  1.00 34.43           O
HETATM 4828  O   HOH B 769      50.273  26.405   3.420  1.00 26.83           O
HETATM 4829  O   HOH B 770      35.963  24.609  13.119  1.00 35.50           O
HETATM 4830  O   HOH B 771      67.524  24.025  13.053  1.00 32.24           O
HETATM 4831  O   HOH B 773      39.266  -9.858   4.462  1.00 32.40           O
HETATM 4832  O   HOH B 774      51.109   4.662   7.724  1.00 34.07           O
HETATM 4833  O   HOH B 776      70.311  -4.286   8.874  1.00 39.34           O
HETATM 4834  O   HOH B 777      41.469  -0.146   7.347  1.00 36.92           O
HETATM 4835  O   HOH B 778      44.915   8.682  33.278  1.00 34.12           O
HETATM 4836  O   HOH B 780      58.202  16.332  30.726  1.00 21.08           O
HETATM 4837  O   HOH B 781      30.814  -4.951  24.295  1.00 37.34           O
HETATM 4838  O   HOH B 782      32.264  12.223  10.222  1.00 26.49           O
HETATM 4839  O   HOH B 783      30.154  14.832   7.959  1.00 24.66           O
HETATM 4840  O   HOH B 784      39.934  27.026   4.053  1.00 46.84           O
HETATM 4841  O   HOH B 785      39.329  26.267   9.954  1.00 43.95           O
HETATM 4842  O   HOH B 787      54.500 -18.264  12.931  1.00 23.18           O
HETATM 4843  O   HOH B 788      51.440 -16.812   9.135  1.00 20.57           O
HETATM 4844  O   HOH B 789      49.688 -18.532  12.986  1.00 40.88           O
HETATM 4845  O   HOH B 790      49.140 -18.870  16.781  1.00 41.43           O
HETATM 4846  O   HOH B 791      51.589 -19.416  18.249  1.00 42.39           O
HETATM 4847  O   HOH B 792      56.929  12.015   0.582  1.00 24.71           O
HETATM 4848  O   HOH B 793      61.346  12.312   0.676  1.00 31.75           O
HETATM 4849  O   HOH B 794      69.519  11.788   9.292  1.00 39.50           O
HETATM 4850  O   HOH B 795      67.422   9.044   7.820  1.00 32.24           O
HETATM 4851  O   HOH B 796      65.992   7.726  10.875  1.00 36.14           O
HETATM 4852  O   HOH B 797      65.039   6.060   9.370  1.00 36.06           O
HETATM 4853  O   HOH B 798      71.410  19.761  13.422  1.00 28.98           O
HETATM 4854  O   HOH B 799      68.402  21.125  11.973  1.00 29.03           O
HETATM 4855  O   HOH B 800      71.480  22.263  14.299  1.00 34.60           O
HETATM 4856  O   HOH B 801      64.722 -15.389  18.432  1.00 39.79           O
HETATM 4857  O   HOH B 802      64.799 -17.410  12.593  1.00 34.32           O
HETATM 4858  O   HOH B 803      63.851 -18.678  15.103  1.00 47.92           O
HETATM 4859  O   HOH B 804      59.274  13.734   1.011  1.00 38.16           O
HETATM 4860  O   HOH B 805      67.827  -8.504  19.813  1.00 41.63           O
HETATM 4861  O   HOH B 806      42.595  -5.968  28.144  1.00 44.17           O
TER    4862      HOH B 806
ATOM   4863  N   GLN C  29      97.403  23.480  29.476  1.00 38.61           N
ATOM   4864  CA  GLN C  29      96.812  22.640  28.389  1.00 34.69           C
ATOM   4865  CB  GLN C  29      96.835  21.142  28.735  1.00 34.24           C
ATOM   4866  CG  GLN C  29      98.192  20.490  28.502  1.00 34.74           C
ATOM   4867  CD  GLN C  29      98.163  18.978  28.456  1.00 37.37           C
ATOM   4868  OE1 GLN C  29      98.165  18.291  29.481  1.00 39.25           O
ATOM   4869  NE2 GLN C  29      98.208  18.443  27.249  1.00 29.09           N
ATOM   4870  C   GLN C  29      95.362  23.066  28.138  1.00 32.26           C
ATOM   4871  O   GLN C  29      94.643  23.375  29.099  1.00 30.11           O
ATOM   4872  N   VAL C  30      94.930  23.006  26.883  1.00 27.70           N
ATOM   4873  CA  VAL C  30      93.491  23.073  26.523  1.00 26.70           C
ATOM   4874  CB  VAL C  30      93.266  23.087  25.003  1.00 27.00           C
ATOM   4875  CG1 VAL C  30      91.784  23.063  24.673  1.00 26.48           C
ATOM   4876  CG2 VAL C  30      93.953  24.263  24.313  1.00 27.65           C
ATOM   4877  C   VAL C  30      92.808  21.868  27.164  1.00 29.03           C
ATOM   4878  O   VAL C  30      93.204  20.729  26.946  1.00 28.04           O
ATOM   4879  N   PRO C  31      91.742  22.078  27.959  1.00 26.50           N
ATOM   4880  CA  PRO C  31      90.983  20.965  28.518  1.00 26.77           C
ATOM   4881  CB  PRO C  31      89.886  21.652  29.338  1.00 29.92           C
ATOM   4882  CG  PRO C  31      90.480  23.009  29.658  1.00 30.57           C
ATOM   4883  CD  PRO C  31      91.262  23.393  28.421  1.00 29.64           C
ATOM   4884  C   PRO C  31      90.352  20.090  27.431  1.00 26.67           C
ATOM   4885  O   PRO C  31      90.007  20.629  26.374  1.00 25.65           O
ATOM   4886  N   TRP C  32      90.216  18.789  27.708  1.00 23.56           N
ATOM   4887  CA  TRP C  32      89.541  17.801  26.825  1.00 23.00           C
ATOM   4888  CB  TRP C  32      89.311  16.473  27.546  1.00 22.44           C
ATOM   4889  CG  TRP C  32      88.871  15.345  26.663  1.00 19.49           C
ATOM   4890  CD1 TRP C  32      87.659  14.726  26.658  1.00 19.37           C
ATOM   4891  NE1 TRP C  32      87.650  13.692  25.761  1.00 20.09           N
ATOM   4892  CE2 TRP C  32      88.871  13.643  25.134  1.00 18.58           C
ATOM   4893  CD2 TRP C  32      89.678  14.654  25.693  1.00 17.98           C
ATOM   4894  CE3 TRP C  32      90.994  14.808  25.237  1.00 18.23           C
ATOM   4895  CZ3 TRP C  32      91.456  13.948  24.259  1.00 16.84           C
ATOM   4896  CH2 TRP C  32      90.643  12.949  23.730  1.00 17.13           C
ATOM   4897  CZ2 TRP C  32      89.346  12.770  24.164  1.00 18.16           C
ATOM   4898  C   TRP C  32      88.217  18.361  26.312  1.00 24.62           C
ATOM   4899  O   TRP C  32      88.003  18.330  25.100  1.00 23.58           O
ATOM   4900  N   SER C  33      87.392  18.925  27.207  1.00 25.49           N
ATOM   4901  CA  SER C  33      86.031  19.434  26.895  1.00 25.87           C
ATOM   4902  CB  SER C  33      85.268  19.763  28.163  1.00 28.50           C
ATOM   4903  OG  SER C  33      85.969  20.778  28.873  1.00 31.06           O
ATOM   4904  C   SER C  33      86.071  20.668  25.977  1.00 22.25           C
ATOM   4905  O   SER C  33      85.033  21.000  25.427  1.00 25.63           O
ATOM   4906  N  AASN C  34      87.216  21.334  25.831  0.50 21.46           N
ATOM   4907  N  BASN C  34      87.219  21.332  25.840  0.50 21.59           N
ATOM   4908  CA AASN C  34      87.337  22.583  25.018  0.50 21.93           C
ATOM   4909  CA BASN C  34      87.349  22.574  25.025  0.50 22.17           C
ATOM   4910  CB AASN C  34      87.873  23.736  25.890  0.50 20.80           C
ATOM   4911  CB BASN C  34      87.995  23.718  25.814  0.50 21.28           C
ATOM   4912  CG AASN C  34      87.960  25.105  25.240  0.50 20.84           C
ATOM   4913  CG BASN C  34      87.271  24.098  27.084  0.50 21.35           C
ATOM   4914  OD1AASN C  34      87.164  25.460  24.374  0.50 19.51           O
ATOM   4915  OD1BASN C  34      86.523  23.306  27.654  0.50 22.33           O
ATOM   4916  ND2AASN C  34      88.906  25.915  25.702  0.50 20.78           N
ATOM   4917  ND2BASN C  34      87.505  25.313  27.547  0.50 20.75           N
ATOM   4918  C  AASN C  34      88.187  22.333  23.756  0.50 20.96           C
ATOM   4919  C  BASN C  34      88.183  22.330  23.756  0.50 21.09           C
ATOM   4920  O  AASN C  34      88.514  23.312  23.095  0.50 21.78           O
ATOM   4921  O  BASN C  34      88.513  23.313  23.095  0.50 21.90           O
ATOM   4922  N   VAL C  35      88.513  21.084  23.412  1.00 20.05           N
ATOM   4923  CA  VAL C  35      89.288  20.786  22.167  1.00 18.72           C
ATOM   4924  CB  VAL C  35      89.777  19.326  22.108  1.00 18.91           C
ATOM   4925  CG1 VAL C  35      90.247  18.933  20.713  1.00 17.89           C
ATOM   4926  CG2 VAL C  35      90.887  19.087  23.126  1.00 18.67           C
ATOM   4927  C   VAL C  35      88.401  21.150  20.974  1.00 17.82           C
ATOM   4928  O   VAL C  35      87.289  20.604  20.862  1.00 18.37           O
ATOM   4929  N   LYS C  36      88.863  22.048  20.116  1.00 18.65           N
ATOM   4930  CA  LYS C  36      88.082  22.553  18.960  1.00 19.90           C
ATOM   4931  CB  LYS C  36      87.747  24.033  19.145  1.00 22.67           C
ATOM   4932  CG  LYS C  36      86.876  24.378  20.331  1.00 25.55           C
ATOM   4933  CD  LYS C  36      85.483  23.826  20.286  1.00 28.59           C
ATOM   4934  CE  LYS C  36      84.687  24.155  21.544  1.00 30.21           C
ATOM   4935  NZ  LYS C  36      83.786  23.038  21.946  1.00 28.68           N
ATOM   4936  C   LYS C  36      88.855  22.381  17.641  1.00 18.30           C
ATOM   4937  O   LYS C  36      88.276  22.716  16.600  1.00 17.96           O
ATOM   4938  N   SER C  37      90.097  21.903  17.686  1.00 16.55           N
ATOM   4939  CA  SER C  37      90.952  21.709  16.489  1.00 17.23           C
ATOM   4940  CB  SER C  37      91.605  23.007  16.101  1.00 16.52           C
ATOM   4941  OG  SER C  37      92.496  23.415  17.127  1.00 16.36           O
ATOM   4942  C   SER C  37      91.972  20.628  16.798  1.00 17.25           C
ATOM   4943  O   SER C  37      92.334  20.476  17.982  1.00 15.88           O
ATOM   4944  N   PHE C  38      92.425  19.900  15.785  1.00 16.06           N
ATOM   4945  CA  PHE C  38      93.499  18.901  15.974  1.00 15.13           C
ATOM   4946  CB  PHE C  38      92.928  17.566  16.460  1.00 14.01           C
ATOM   4947  CG  PHE C  38      92.251  16.736  15.399  1.00 13.55           C
ATOM   4948  CD1 PHE C  38      90.958  17.038  14.988  1.00 13.41           C
ATOM   4949  CE1 PHE C  38      90.333  16.270  14.021  1.00 13.60           C
ATOM   4950  CZ  PHE C  38      90.978  15.209  13.433  1.00 13.30           C
ATOM   4951  CD2 PHE C  38      92.894  15.664  14.801  1.00 12.95           C
ATOM   4952  CE2 PHE C  38      92.264  14.903  13.830  1.00 12.71           C
ATOM   4953  C   PHE C  38      94.273  18.743  14.677  1.00 15.43           C
ATOM   4954  O   PHE C  38      93.759  19.029  13.592  1.00 13.77           O
ATOM   4955  N   THR C  39      95.529  18.364  14.812  1.00 14.50           N
ATOM   4956  CA  THR C  39      96.338  17.866  13.683  1.00 14.68           C
ATOM   4957  CB  THR C  39      97.519  18.794  13.369  1.00 15.20           C
ATOM   4958  OG1 THR C  39      98.110  18.301  12.157  1.00 14.96           O
ATOM   4959  CG2 THR C  39      98.532  18.863  14.491  1.00 15.53           C
ATOM   4960  C   THR C  39      96.728  16.415  13.968  1.00 15.38           C
ATOM   4961  O   THR C  39      96.483  15.887  15.065  1.00 15.23           O
ATOM   4962  N   TYR C  40      97.266  15.761  12.953  1.00 16.95           N
ATOM   4963  CA  TYR C  40      97.298  14.296  12.836  1.00 15.75           C
ATOM   4964  CB  TYR C  40      95.914  13.829  12.385  1.00 16.06           C
ATOM   4965  CG  TYR C  40      95.658  12.353  12.271  1.00 16.34           C
ATOM   4966  CD1 TYR C  40      96.516  11.390  12.794  1.00 16.03           C
ATOM   4967  CE1 TYR C  40      96.220  10.044  12.693  1.00 16.36           C
ATOM   4968  CZ  TYR C  40      95.047   9.628  12.078  1.00 17.09           C
ATOM   4969  OH  TYR C  40      94.755   8.288  11.981  1.00 15.91           O
ATOM   4970  CE2 TYR C  40      94.160  10.572  11.585  1.00 16.74           C
ATOM   4971  CD2 TYR C  40      94.465  11.919  11.694  1.00 17.03           C
ATOM   4972  C   TYR C  40      98.421  13.984  11.852  1.00 15.76           C
ATOM   4973  O   TYR C  40      98.258  14.218  10.642  1.00 15.81           O
ATOM   4974  N   GLN C  41      99.564  13.558  12.373  1.00 15.85           N
ATOM   4975  CA  GLN C  41     100.729  13.217  11.532  1.00 16.20           C
ATOM   4976  CB  GLN C  41     101.717  14.374  11.455  1.00 16.87           C
ATOM   4977  CG  GLN C  41     102.903  14.081  10.564  1.00 16.92           C
ATOM   4978  CD  GLN C  41     103.858  15.245  10.443  1.00 16.54           C
ATOM   4979  OE1 GLN C  41     103.567  16.347  10.891  1.00 17.34           O
ATOM   4980  NE2 GLN C  41     105.009  15.010   9.827  1.00 16.24           N
ATOM   4981  C   GLN C  41     101.410  11.987  12.113  1.00 16.31           C
ATOM   4982  O   GLN C  41     101.752  12.021  13.295  1.00 14.89           O
ATOM   4983  N   LEU C  42     101.558  10.956  11.278  1.00 15.77           N
ATOM   4984  CA  LEU C  42     102.055   9.636  11.697  1.00 15.94           C
ATOM   4985  CB  LEU C  42     101.089   8.560  11.206  1.00 16.90           C
ATOM   4986  CG  LEU C  42      99.672   8.645  11.766  1.00 17.29           C
ATOM   4987  CD1 LEU C  42      98.908   7.397  11.391  1.00 16.91           C
[truncated: 361,749 more chars]
